# Supplementary material for: Metagenomic sequencing identified microbial species in the rumen and cecum microbiome responsible for niacin treatment and related to intramuscular fat content in finishing cattle
Source: Front Microbiol. 2024 Mar 11;15:1334068. doi: 10.3389/fmicb.2024.1334068 (PMC10961399; doi:10.3389/fmicb.2024.1334068)
Supplement: Supplementary file 1 [file Data_Sheet_1.XLSX]

## Sheet: Table S1
Table S1. Compositions and nutrition ingredients of the basal diet (based on dry mattter)
Item	Content (%)
Diet ingredient
Corn	41.4
Roasted barley	11.2
Dried distiller’s grain	10.3
Wheat bran	19.8
Roasted soybean	5.4
Limestone	0.9
Premix*	1
Rice straw	10
Chemical composition
Dry matter	88.4
Crude protein	12.8
Crude fat	4.2
Acid detergent fiber	10.8
Neutral detergent fiber	25.3
Ash	3.5
*Premix supplied in per kilogram: Vitamin A, 250,000 IU; Vitamin D3, 30,000 IU; Vitamin E, 800 IU; Cu, 1 g; Fe, 5 g; Mn, 4 g; Zn, 3 g; Se, 10 mg; I, 50 mg; Co, 10 mg.

## Sheet: Table S2
Table S2. The data size of metagenomic sequencing of experimental samples
Sample ID	Raw Read Number	Raw Data Size (Gb)	Clean Read number	Clean data size (Gb)
0_rumen-2a	106598926	15.99	106091748	15.9106
1011_rumen-2a	93240220	13.99	92843754	13.9243
1127_rumen-2a	85897688	12.88	85577592	12.8347
1501_rumen-2a	68097406	10.21	67860392	10.1774
1506_rumen-2a	79557756	11.93	79245472	11.8847
1507_rumen-1a	98777458	14.82	98430254	14.7603
1576_rumen-2a	71025630	10.65	70749436	10.6104
1602_rumen-2a	99422952	14.91	99041310	14.8538
738_rumen-1a	80915768	12.14	80610304	12.0895
884_rumen-2a	86145124	12.92	85899538	12.8832
911_rumen-2a	94955558	14.24	94631984	14.1929
981_rumen-2a	122062874	18.31	121604460	18.2379
X1009_rumen-2a	91132944	13.67	90755078	13.6105
X1014_rumen-2a	81703254	12.26	81375658	12.2043
1011-2_cecum-1a	111464460	16.72	111193230	16.6771
1127-2_cecum-1a	81203520	12.18	80980108	12.1454
1137-2_cecum-1a	84412766	12.66	84174342	12.6241
1576-2_cecum-1a	115632282	17.34	115322752	17.296
27-2_cecum-1a	82997730	12.45	82718776	12.404
738-2_cecum-2a	80172302	12.03	79953158	11.9911
884-2_cecum-1a	97324068	14.6	97082564	14.5609
911-2_cecum-1a	101788490	15.27	101486732	15.221
981-2_cecum-1a	87468940	13.12	87221688	13.0813
X1007-2_cecum-2a	87053466	13.06	86812798	13.0204

## Sheet: Table S3
Table S3. Assembly result of clean sequence reads for 24 metagenomic sequencing data
Range of contig length	Total Number	Percentage
1k-5k	5148067	94.49
5k-10k	206455	3.79
10k-20k	65168	1.2
20k-30k	14833	0.27
30k-40k	5918	0.11
40k-50k	2988	0.05
50k+	4783	0.09
Total	5448212	100

## Sheet: Table S4
Table S4. Microbial phyla identified in rumen and cecum content samples (Note: The unit for abundance is FPKM)
Rumen
Kingdom	phylum	0_rumen-2a	1011_rumen-2a	1127_rumen-2a	1501_rumen-2a	1506_rumen-2a	1507_rumen-1a	1576_rumen-2a	1602_rumen-2a	738_rumen-1a	884_rumen-2a	911_rumen-2a	981_rumen-2a	X1009_rumen-2a	X1014_rumen-2a
k__Archaea	p__Euryarchaeota	525.546	168.257	349.044	136.012	255.585	124.545	335.236	201.49	285.568	652.496	321.879	130.963	500.714	803.759
k__Bacteria	p__Acidobacteria	0.282995	0.626641	0.350948	0.153433	0.12908	0	0.439584	0.996726	0.131279	0.906124	0.639048	0.232303	2.23716	0.126127
k__Bacteria	p__Actinobacteria	215.853	234.5	276.561	264.29	375.039	771.588	234.754	255.859	639.08	288.58	291.451	268.608	329.552	232.767
k__Bacteria	p__Bacteroidetes	90631.3	102947	111851	102543	93641.8	100189	102264	105164	67340.8	111778	110732	126854	73652.3	108562
k__Bacteria	p__Candidatus_Absconditabacteria	17.5376	12.1929	7.16299	21.0973	1.23873	2.66434	13.74	11.6142	8.25017	20.131	12.1108	3.82357	1.46108	12.2758
k__Bacteria	p__Candidatus_Gracilibacteria	6.55793	6.05057	3.08054	9.2121	0.135965	1.13383	4.78463	3.04467	2.2125	7.03907	4.48754	2.2838	0.744149	4.78272
k__Bacteria	p__Candidatus_Marinimicrobia	0.0242742	0	0	0	0	0.0276995	0	0	0	0	0	0	0	0
k__Bacteria	p__Candidatus_Melainabacteria	22.1672	7.77266	12.3088	21.7142	12.8678	24.1798	11.483	15.1376	16.2674	16.6302	8.66999	10.8037	9.05925	12.7004
k__Bacteria	p__Candidatus_Saccharibacteria	130.548	192.174	98.8188	147.275	128.861	116.45	174.658	147.812	197.106	134.969	130.494	75.5152	184.917	138.264
k__Bacteria	p__Chloroflexi	20.469	23.6135	19.7664	23.9712	26.5538	28.7567	20.4768	21.7708	64.504	21.5202	17.1161	15.8387	38.631	19.0084
k__Bacteria	p__Cyanobacteria	1.39392	1.82159	1.52745	0.552472	3.48458	2.16311	1.37236	0.796654	1.93316	2.90438	3.88373	1.93377	2.12217	2.76079
k__Bacteria	p__Deinococcus-Thermus	0.496813	0.366701	0.20537	0.26936	0	0	0.514476	0.174981	0.230468	0.397688	0	0	0	0.221422
k__Bacteria	p__Elusimicrobia	6.58526	3.85394	4.72498	5.03974	2.21137	1.8589	3.51598	5.8217	8.28059	9.12635	4.58089	3.24073	5.255	5.56751
k__Bacteria	p__Fibrobacteres	17471.8	15067.5	20528.2	15842.3	1911.79	907.709	14497.5	15124.6	919.58	21438.7	33911.3	1530.58	4310.83	21311.1
k__Bacteria	p__Firmicutes	79115.3	87790.9	81953	92428.6	113804	136451	81929.9	79985.4	112841	97540.1	90005.2	87419.9	74034.2	86065.8
k__Bacteria	p__Fusobacteria	15.0376	16.5226	20.1518	18.5986	19.7189	12.7979	16.1232	17.008	18.6607	19.9004	17.2132	23.2297	23.8638	14.4508
k__Bacteria	p__Gemmatimonadetes	1.69305	2.7234	0.624496	1.38526	0.35158	0.215173	3.79519	2.62976	1.99861	0.796199	3.6057	0.938991	2.14951	1.5378
k__Bacteria	p__Lentisphaerae	31.6325	23.2694	24.8845	26.468	12.26	9.72555	34.449	35.9797	21.8901	31.9652	32.6336	16.3724	29.4094	21.784
k__Bacteria	p__Planctomycetes	35.0911	31.377	31.947	28.798	28.6702	35.5845	31.6944	34.5578	60.5296	32.233	39.2077	23.82	74.8326	36.7456
k__Bacteria	p__Proteobacteria	2680.93	2762.13	2822.1	2802.33	4926.25	4860.62	2721.17	2784.82	3245.7	3055.02	2894.67	3102.79	2394.94	2891.53
k__Bacteria	p__Spirochaetes	590.39	863.523	828.151	727.361	353.129	331.697	488.568	572.126	414.101	667.285	910.753	850.475	393.592	818.783
k__Bacteria	p__Synergistetes	34.1371	39.2215	31.5295	39.0339	48.1787	41.6132	31.4958	34.2508	53.392	36.6582	34.3602	33.8589	39.4352	36.3475
k__Bacteria	p__Tenericutes	54.581	53.8933	40.5986	52.004	62.3349	56.621	61.541	45.0535	66.2428	61.2433	53.9414	36.5566	45.1465	64.9586
k__Bacteria	p__Thermotogae	0.677472	1.62515	1.40025	1.83654	0.927031	1.93267	1.22773	0.596525	3.29989	1.89806	0.637435	1.29761	1.97312	1.20776
k__Bacteria	p__Verrucomicrobia	156.646	119.069	146.678	158.214	67.9842	67.9939	184.531	192.842	154.159	143.437	184.215	98.0451	181.507	118.439
k__Eukaryota	p__Apicomplexa	163.224	99.1368	92.1043	137.346	208.026	54.8571	193.098	104.883	129.312	25.6924	80.9787	104.89	215.08	154.71
k__Eukaryota	p__Arthropoda	125.063	104.036	98.2631	89.9358	107.932	80.6849	120.506	92.797	160.115	42.6958	113.305	105.643	196.972	121.395
k__Eukaryota	p__Basidiomycota	6.12595	1.74805	4.85577	4.62248	7.08629	2.66643	7.25935	4.73783	11.8652	0.834133	2.42441	2.69577	14.8988	4.5598
k__Eukaryota	p__Chlorophyta	77.6111	53.7535	56.4371	59.4145	107.464	37.4492	104.775	47.901	60.1655	15.5251	68.5357	67.565	120.924	92.6354
k__Eukaryota	p__Chordata	67.6998	44.9442	36.8153	43.0743	45.3318	23.8375	58.8204	42.3163	71.1456	15.4353	40.7894	39.8849	94.8664	48.3662
k__Eukaryota	p__Chytridiomycota	19.7974	18.0827	9.29615	18.7438	14.5709	4.91543	21.7809	13.3554	15.774	5.35288	6.98476	6.06912	25.8839	8.49273
k__Eukaryota	p__Ciliophora	381.643	260.678	250.838	266.123	357.661	196.456	420.348	242.323	392.291	68.9833	261.539	278.837	548.813	323.463
k__Eukaryota	p__Evosea	0.356654	5.17492	0.465573	0.915958	0.205488	0.04284	0.320738	0.416323	0.0735537	0.426619	0.305395	0.0620927	1.0778	0.261728
k__Eukaryota	p__Parabasalia	0	0	0.0520655	0	0.0251166	0	0.0326076	0.0443613	0.0255445	0	0.0237018	0	0	0.0561352
k__Viruses	p__Nucleocytoviricota	0.281806	0.450673	0.621286	0.76394	0	0.28584	0.583649	1.22413	1.48158	0.751931	0.883838	0.925309	0.547169	0.544252
k__Viruses	p__Uroviricota	3.42229	3.75643	3.41489	2.79429	3.85444	6.46609	5.42457	4.02538	6.04777	6.21591	3.64927	4.67922	3.4027	4.45476
Cecum
Kingdom	Phylum	1011-2_cecum-1a	1127-2_cecum-1a	1137-2_cecum-1a	27-2_cecum-1a	738-2_cecum-2a	1576-2_cecum-1a	884-2_cecum-1a	911-2_cecum-1a	981-2_cecum-1a	X1007-2_cecum-2a
k__Archaea	p__Euryarchaeota	992.746	513.09	382.226	575.866	308.172	504.569	277.213	591.395	362.767	435.173
k__Bacteria	p__Acidobacteria	0	0	0	0	0	0	0	0	0.0947026	0
k__Bacteria	p__Actinobacteria	141.031	233.615	178.447	224.146	286.356	173.066	222.482	206.878	202.88	232.862
k__Bacteria	p__Bacteroidetes	54213.5	45407.8	52923.9	59856.6	45059.4	70813	61737	64860.7	56458.3	60363
k__Bacteria	p__Candidatus_Absconditabacteria	0.465177	1.08945	0.467462	1.01181	0.143296	0.295646	0.334843	0.748142	0.587854	0.672246
k__Bacteria	p__Candidatus_Marinimicrobia	0	0.175226	0.447859	0.0322745	0.115865	0.136423	0.0217473	0.108097	0.0731092	0.107285
k__Bacteria	p__Candidatus_Melainabacteria	12.5501	9.90207	37.4245	64.2779	19.289	16.228	11.9295	19.5705	59.476	67.3089
k__Bacteria	p__Candidatus_Saccharibacteria	61.895	42.1426	46.4759	95.5867	29.839	149.11	33.5413	71.2941	21.87	28.6069
k__Bacteria	p__Chloroflexi	8.49766	6.40559	15.0235	4.58804	4.86167	15.5363	6.25348	15.5434	7.52152	10.9907
k__Bacteria	p__Cyanobacteria	0.440717	0	0.353149	1.33107	0.177852	0.358988	0	0.9292	0.29926	0.494049
k__Bacteria	p__Deinococcus-Thermus	0.856949	1.39467	0.95481	0	0.197614	1.19663	1.48365	0.442476	0.831278	1.09789
k__Bacteria	p__Elusimicrobia	0.421615	1.02233	0.21643	2.70205	0.713241	2.72511	0.344525	0.810066	0.521388	2.05753
k__Bacteria	p__Fibrobacteres	211.353	242.466	221.943	271.314	249.248	246.823	305.303	260.475	267.684	303.364
k__Bacteria	p__Firmicutes	186135	236683	208126	177012	200578	157889	152477	166766	232565	168359
k__Bacteria	p__Fusobacteria	8.50201	5.90014	9.69673	5.73675	5.77148	11.4886	5.66352	6.75308	9.1328	5.94287
k__Bacteria	p__Gemmatimonadetes	1.59448	0.356435	1.82767	0.843039	0.571085	0.321084	0.387926	0.472398	0.526222	0.453256
k__Bacteria	p__Lentisphaerae	2.98485	3.13657	4.70975	9.2355	3.54542	3.73519	2.1	3.00993	2.28276	4.18532
k__Bacteria	p__Planctomycetes	16.1607	13.2641	22.1133	21.6484	13.1892	16.6429	12.3821	13.3788	20.2421	18.3301
k__Bacteria	p__Proteobacteria	6252.43	5576.79	7730.06	6396.11	17050.1	5139.82	4935.94	4693.61	6323.44	5640.78
k__Bacteria	p__Spirochaetes	160.066	1544.2	396.98	1484.05	1118.83	901.885	5760.44	1473.71	1778.64	3892.03
k__Bacteria	p__Synergistetes	19.2637	24.9461	17.073	21.3944	20.0801	17.612	12.8388	21.6333	24.5107	17.8236
k__Bacteria	p__Tenericutes	90.0646	89.1202	91.5751	73.75	53.5701	91.0453	72.2127	67.3736	75.811	64.4641
k__Bacteria	p__Thermotogae	0.166938	0.672429	0.345034	0.600501	0	0.362614	0.667641	0.804502	0.187038	0
k__Bacteria	p__Verrucomicrobia	69.0346	30.0134	104.8	383.801	379.866	102.72	56.4753	225.561	17.8499	182.134
k__Eukaryota	p__Apicomplexa	0.0396328	0	0.124547	0	0.286754	0	0	0	0	0.270163
k__Eukaryota	p__Arthropoda	21.2863	21.902	25.1661	23.7731	24.7662	32.8625	12.8759	20.4803	35.6975	21.997
k__Eukaryota	p__Basidiomycota	0	0.0759807	0	0	0	0	0	0	0	0
k__Eukaryota	p__Chlorophyta	0.0235426	0.0766301	0	0.042343	0.0950065	0.0639224	0	0.0283639	0	0
k__Eukaryota	p__Chordata	0	0	0	0.18015	0	0.013598	0	0	0	0
k__Eukaryota	p__Chytridiomycota	4.63178	2.96265	4.36429	4.68799	2.50155	6.91284	2.42425	5.77051	4.09308	5.79664
k__Eukaryota	p__Ciliophora	0.014574	0.0563882	0.359236	0.0623162	0.409263	0.156082	0	0.0350757	0	0.0358007
k__Eukaryota	p__Evosea	0.736554	0.309424	0.676124	1.79544	0.771312	0.948869	1.93008	0.587552	0.262235	1.27287
k__Eukaryota	p__Parabasalia	4.48663	0.971655	1.15815	0.0523152	0	0.804504	0.0516955	0.224354	0.487053	0
k__Viruses	p__Nucleocytoviricota	0.0231469	0	0	0	0	0.0251392	0	0	0	0.0345973
k__Viruses	p__Uroviricota	1.40397	2.45497	1.92646	1.39987	2.58588	1.11419	0.610957	0.901459	11.8128	1.63791

## Sheet: Table S5
Table S5. Microbial species identified in rumen samples (Note: The unit for abundance is FPKM)
Kingdom	Phylum	class	order	family	genus	species	0_rumen-2a	1011_rumen-2a	1127_rumen-2a	1501_rumen-2a	1506_rumen-2a	1507_rumen-1a	1576_rumen-2a	1602_rumen-2a	738_rumen-1a	884_rumen-2a	911_rumen-2a	981_rumen-2a	X1009_rumen-2a	X1014_rumen-2a	Mean
k__Archaea	p__Euryarchaeota	c__Methanobacteria	o__Methanobacteriales	f__Methanobacteriaceae	g__Methanobrevibacter	s__Methanobrevibacter_smithii	40.6901	2.58319	8.71701	6.67452	18.7774	2.88564	31.1973	9.1447	6.05685	12.9261	6.32356	0.446351	24.1743	12.2815	13.0628
k__Archaea	p__Euryarchaeota	c__Methanobacteria	o__Methanobacteriales	f__Methanobacteriaceae	g__Methanobrevibacter	s__Methanobrevibacter_millerae	4.11209	0.927844	2.17754	0.688212	1.337	0.968643	1.06217	1.20292	2.88267	2.83507	3.23335	1.1531	12.7184	5.70458	2.92883
k__Archaea	p__Euryarchaeota	c__Methanobacteria	o__Methanobacteriales	f__Methanobacteriaceae	g__Methanobrevibacter	s__Methanobrevibacter_olleyae	3.94759	0.301123	0.72792	0.822015	2.61562	0.272829	2.66654	1.06668	0.446291	0.69796	0.399211	0.316212	2.44273	0.93622	1.26135
k__Archaea	p__Euryarchaeota	c__Methanobacteria	o__Methanobacteriales	f__Methanobacteriaceae	g__Methanobrevibacter	s__Methanobrevibacter_oralis	0.0566707	0.0156859	0.0351393	0	0.0581597	0	0.0660212	0.0299397	0.0394337	0.0680454	0.127972	0.0465196	0.194526	0.018943	0.0540754
k__Bacteria	p__Bacteroidetes	c__Bacteroidia	o__Bacteroidales	f__Prevotellaceae	g__Prevotella	s__Prevotella_ruminicola	4950.52	6249.66	7448.71	6699.12	5595.37	7327.26	6886.14	6254.54	3240.13	7185.88	7302.58	8857.23	3357.32	6768.05	6294.46
k__Bacteria	p__Firmicutes	c__Clostridia	o__Eubacteriales	f__unknown	g__unknown	s__Clostridiales_bacterium	4046.29	4742.24	4067.48	4564.26	4401.04	4492.57	4107.63	4260.31	5310.79	5200.46	4786.12	4000.28	4433.74	4575.28	4499.18
k__Bacteria	p__Firmicutes	c__Clostridia	o__Eubacteriales	f__Oscillospiraceae	g__Ruminococcus	s__Ruminococcus_flavefaciens	5131.29	3773.12	3721.42	4972.68	927.66	987.56	4464.31	3365.47	2071.2	3281.81	4083.27	2462.03	1565.86	2816.44	3116.01
k__Bacteria	p__Firmicutes	c__Negativicutes	o__Selenomonadales	f__Selenomonadaceae	g__Selenomonas	s__Selenomonas_ruminantium	158.945	546.468	835.258	298.221	9267.02	7932.63	457.844	230.173	3719.55	318.976	436.189	2539.96	1193.9	586.114	2037.23
k__Bacteria	p__Bacteroidetes	c__Bacteroidia	o__Bacteroidales	f__Prevotellaceae	g__Prevotella	s__Prevotella_copri	678.005	759.203	930.845	828.707	1209.82	1505.26	771.604	799.394	455.827	889.326	890.307	1087.14	468.902	833.451	864.842
k__Bacteria	p__Bacteroidetes	c__Bacteroidia	o__Bacteroidales	f__Rikenellaceae	g__unknown	s__Rikenellaceae_bacterium	803.553	911.579	832.232	688.698	652.688	531.634	696.063	766.562	1138.29	799.17	812.695	1070.14	1083.41	750.335	824.075
k__Bacteria	p__Firmicutes	c__Clostridia	o__Eubacteriales	f__Lachnospiraceae	g__Butyrivibrio	s__Butyrivibrio_fibrisolvens	93.1912	237.055	316.752	286.432	990.951	1119.69	123.919	147.918	4826.46	309.961	215.331	446.361	192.821	205.332	679.441
k__Bacteria	p__unknown	c__unknown	o__unknown	f__unknown	g__unknown	s__uncultured_bacterium	626.241	721.171	685.587	673.269	576.819	639.345	695.571	711.948	518.397	797.18	769.999	753.242	517.612	687.868	669.589
k__Bacteria	p__Firmicutes	c__Negativicutes	o__Acidaminococcales	f__Acidaminococcaceae	g__unknown	s__Acidaminococcaceae_bacterium	265.48	343.829	397.12	329.648	678.355	641.058	315.08	311.358	352.624	420.44	417.959	502.105	194.404	385.722	396.799
k__Bacteria	p__unknown	c__unknown	o__unknown	f__unknown	g__unknown	s__bacterium_P201	291.4	315.686	374.381	346.08	331.93	285.31	365.007	354.895	158.225	407.569	422.576	404.767	181.127	354.826	328.127
k__Bacteria	p__Firmicutes	c__Negativicutes	o__Acidaminococcales	f__Acidaminococcaceae	g__Succiniclasticum	s__Succiniclasticum_ruminis	174.32	251.886	252.788	237.307	407.913	482.987	326.035	209.239	298.537	330.117	321.431	422.922	138.293	272.113	294.706
k__Bacteria	p__Firmicutes	c__Clostridia	o__Eubacteriales	f__Oscillospiraceae	g__Faecalibacterium	s__Faecalibacterium_prausnitzii	246.945	281.471	252.95	274.099	233.97	263.124	261.207	265.694	269.143	318.357	273.304	271.342	261.716	272.678	267.571
k__Bacteria	p__Firmicutes	c__Clostridia	o__Eubacteriales	f__Oscillospiraceae	g__Ruminococcus	s__Ruminococcus_sp.	301.548	321.81	368.204	382.493	67.565	84.3065	299.17	350.277	50.7267	292.169	432.788	158.854	55.6413	177.22	238.769
k__Bacteria	p__Bacteroidetes	c__Bacteroidia	o__Bacteroidales	f__Prevotellaceae	g__Alloprevotella	s__Alloprevotella_sp._E39	139.516	170.681	219.87	179.571	120.984	144.88	195.86	221.873	89.5007	218.808	186.349	234.6	99.5551	204.406	173.318
k__Bacteria	p__Firmicutes	c__Bacilli	o__Lactobacillales	f__Lactobacillaceae	g__Ligilactobacillus	s__Ligilactobacillus_ruminis	14.5328	14.3881	23.4998	21.0132	187.343	1811.7	19.4577	16.2284	175.958	10.4298	13.6061	28.0202	41.1606	17.7148	171.075
k__Bacteria	p__Bacteroidetes	c__Bacteroidia	o__Bacteroidales	f__Bacteroidaceae	g__Bacteroides	s__Bacteroides_fragilis	160.082	160.149	161.502	151.262	126.665	127.272	143.244	161.159	87.6039	171.749	151.418	171.826	118.959	166.737	147.116
k__Bacteria	p__Firmicutes	c__Clostridia	o__Eubacteriales	f__Oscillospiraceae	g__Oscillibacter	s__Oscillibacter_sp.	141.09	127.12	123.757	136.444	90.8879	86.237	136.041	148.011	115.132	163.671	138.452	156.974	137.249	119.101	130.012
k__Bacteria	p__Firmicutes	c__Clostridia	o__Eubacteriales	f__Lachnospiraceae	g__unknown	s__Lachnospiraceae_bacterium	115.132	120.288	127.469	149.756	115.65	116.195	135.441	116.202	147.487	136.546	141.211	119.325	110.417	131.054	127.298
k__Bacteria	p__Firmicutes	c__Clostridia	o__Eubacteriales	f__Oscillospiraceae	g__Ruminococcus	s__Ruminococcus_albus	121.716	145.23	165.185	175.119	80.1298	60.9392	155.047	142.514	62.1022	168.025	182.269	109.686	55.28	116.066	124.236
k__Bacteria	p__Firmicutes	c__Clostridia	o__Eubacteriales	f__Lachnospiraceae	g__unknown	s__[Eubacterium]_rectale	102.248	108.697	103.262	127.605	233.794	169.437	109.404	102.161	166.07	110.865	109.228	100.253	68.7636	120.529	123.737
k__Bacteria	p__Bacteroidetes	c__Bacteroidia	o__Bacteroidales	f__Prevotellaceae	g__Prevotella	s__Prevotella_sp._ne3005	76.2524	131.699	144.242	142.328	91.0311	97.9475	167.416	113.961	41.5825	167.034	120.364	163.076	58.5569	144.239	118.552
k__Bacteria	p__Bacteroidetes	c__Bacteroidia	o__Bacteroidales	f__Prevotellaceae	g__Prevotella	s__Prevotella_sp._tc2-28	76.418	74.6017	113.66	93.24	61.735	94.3086	125.927	89.7924	90.5682	92.1716	110.429	122.443	53.1961	139.576	95.5761
k__Bacteria	p__Bacteroidetes	c__Bacteroidia	o__Bacteroidales	f__Prevotellaceae	g__Prevotella	s__Prevotella_bryantii	49.0321	63.6332	78.3168	62.6147	167.856	379.552	61.1728	65.0709	38.4834	68.0721	67.638	114.986	45.8019	59.481	94.408
k__Bacteria	p__Verrucomicrobia	c__unknown	o__unknown	f__unknown	g__unknown	s__Verrucomicrobia_bacterium	96.5967	68.3115	94.4024	108.551	37.5629	33.4946	128.086	130.612	98.1432	86.4567	124.443	50.1026	127.77	73.0672	89.8285
k__Bacteria	p__Bacteroidetes	c__Bacteroidia	o__Bacteroidales	f__Prevotellaceae	g__Prevotella	s__Prevotella_intermedia	58.8318	68.8986	79.0369	65.0579	136.556	140.521	70.1227	78.4491	36.5036	83.8761	69.1947	104.714	51.7441	72.0898	79.6854
k__Bacteria	p__Firmicutes	c__Clostridia	o__Eubacteriales	f__Lachnospiraceae	g__Mediterraneibacter	s__[Ruminococcus]_torques	69.9007	71.3866	60.0394	71.3054	114.204	138.739	61.7001	67.5446	106.961	75.6035	69.1273	64.3265	57.4425	69.7998	78.4343
k__Bacteria	p__Proteobacteria	c__Gammaproteobacteria	o__Aeromonadales	f__Succinivibrionaceae	g__Succinivibrio	s__Succinivibrio_dextrinosolvens	8.86202	10.185	26.8259	14.2158	416.437	312.13	9.42456	7.80994	119.954	12.0534	15.7519	63.3256	12.3317	14.8458	74.5823
k__Bacteria	p__Firmicutes	c__Clostridia	o__Eubacteriales	f__Oscillospiraceae	g__unknown	s__Ruminococcaceae_bacterium_P7	20.9969	19.7977	27.905	17.2546	231.765	354.124	22.717	24.1765	54.3772	45.6025	44.477	96.5719	37.6291	29.2623	73.3326
k__Bacteria	p__Spirochaetes	c__Spirochaetia	o__Spirochaetales	f__Spirochaetaceae	g__Treponema	s__Treponema_sp.	46.9162	138.39	78.721	87.0187	50.1158	35.0843	44.1562	47.835	54.0228	59.155	73.3077	93.2964	33.9484	68.415	65.0273
k__Bacteria	p__Firmicutes	c__Clostridia	o__unknown	f__unknown	g__unknown	s__Clostridia_bacterium	47.8837	61.719	54.8768	52.8589	43.8063	55.5859	41.9606	58.0608	83.6458	80.2623	51.7642	68.0751	65.6695	55.2295	58.6713
k__Bacteria	p__Bacteroidetes	c__Bacteroidia	o__Bacteroidales	f__Dysgonomonadaceae	g__Dysgonomonas	s__uncultured_Dysgonomonas_sp.	54.2802	58.9819	60.0706	55.0367	74.5508	58.8367	42.8614	71.2929	33.2155	64.0868	59.3538	55.5519	55.4341	49.9547	56.6791
k__Bacteria	p__Firmicutes	c__Clostridia	o__Eubacteriales	f__Eubacteriaceae	g__Eubacterium	s__Eubacterium_ventriosum	65.7516	54.5679	50.8734	54.6106	49.9688	48.8716	50.3083	52.3977	53.5239	53.4301	56.4511	38.0979	48.9197	60.5607	52.7381
k__Bacteria	p__Proteobacteria	c__Gammaproteobacteria	o__Enterobacterales	f__Enterobacteriaceae	g__Escherichia	s__Escherichia_coli	57.0144	51.237	59.5977	61.2878	33.6653	39.06	55.9412	57.1467	46.5548	52.0135	57.2901	46.3442	40.4136	58.3736	51.1386
k__Bacteria	p__Bacteroidetes	c__Bacteroidia	o__Bacteroidales	f__Bacteroidaceae	g__Bacteroides	s__Bacteroides_xylanisolvens	61.5616	49.0344	49.5655	57.4438	27.1929	23.6626	64.5891	51.6954	23.5979	63.803	53.0456	35.4759	49.8796	50.5517	47.2214
k__Bacteria	p__Candidatus_Saccharibacteria	c__unknown	o__unknown	f__unknown	g__unknown	s__TM7_phylum_sp._oral_taxon_351	43.1565	66.6145	32.3766	51.2689	37.7604	33.1165	55.4619	54.4394	65.9293	44.4711	44.668	23.5944	61.6031	44.216	47.0483
k__Bacteria	p__Firmicutes	c__Negativicutes	o__Acidaminococcales	f__Acidaminococcaceae	g__Phascolarctobacterium	s__Phascolarctobacterium_succinatutens	36.5718	43.016	46.1086	46.8235	56.8947	60.9178	48.5906	38.8427	43.287	47.6771	46.0419	51.4109	27.9669	48.5047	45.9039
k__Bacteria	p__Firmicutes	c__Clostridia	o__Eubacteriales	f__Oscillospiraceae	g__Ruminococcus	s__uncultured_Ruminococcus_sp.	36.3842	46.2529	33.3693	39.7147	61.274	83.1366	36.5316	36.1052	51.3978	45.2662	35.4631	42.1556	33.8971	39.7681	44.3369
k__Bacteria	p__Firmicutes	c__Clostridia	o__Eubacteriales	f__Lachnospiraceae	g__Coprococcus	s__Coprococcus_eutactus	27.8674	36.9552	32.2292	35.2431	57.585	64.3855	33.268	32.0259	62.9236	36.7694	35.3535	32.1288	27.8274	37.5953	39.4398
k__Bacteria	p__Firmicutes	c__Clostridia	o__Eubacteriales	f__Lachnospiraceae	g__Dorea	s__Dorea_longicatena	29.291	32.4531	32.5082	34.0672	57.9841	72.4381	29.4318	29.3398	42.4126	34.819	36.4385	39.0457	24.2873	32.3064	37.6302
k__Bacteria	p__Firmicutes	c__Clostridia	o__Eubacteriales	f__Lachnospiraceae	g__Roseburia	s__Roseburia_inulinivorans	24.9041	31.7391	29.503	27.22	70.6429	62.0188	26.3549	25.2857	62.8517	33.5511	26.8103	31.0793	21.8785	31.188	36.0734
k__Bacteria	p__Firmicutes	c__Clostridia	o__Eubacteriales	f__Lachnospiraceae	g__Mediterraneibacter	s__[Ruminococcus]_gnavus	26.4958	29.3134	30.1441	31.8916	63.4845	61.9436	26.8384	27.0355	52.6871	29.2105	30.5861	23.6668	22.1729	30.5142	34.7132
k__Bacteria	p__Proteobacteria	c__Gammaproteobacteria	o__Enterobacterales	f__Morganellaceae	g__Xenorhabdus	s__Xenorhabdus_bovienii	33.7614	29.197	31.7677	28.229	36.6073	34.5634	33.4543	37.0385	26.9434	33.5863	33.9869	36.4066	22.9667	33.1234	32.2594
k__Bacteria	p__unknown	c__unknown	o__unknown	f__unknown	g__unknown	s__bacterium_F083	30.8316	31.7611	29.9138	34.146	15.5995	19.7509	44.8841	31.4416	22.5707	38.5466	36.4775	34.5033	23.6569	44.4326	31.3226
k__Bacteria	p__Firmicutes	c__Clostridia	o__Eubacteriales	f__Lachnospiraceae	g__Roseburia	s__Roseburia_intestinalis	12.543	12.7952	12.5647	14.8594	155.243	103.63	11.4334	9.64055	33.133	11.8496	12.6915	17.0044	12.0102	13.3077	30.9075
k__Bacteria	p__unknown	c__unknown	o__unknown	f__unknown	g__unknown	s__uncultured_rumen_bacterium	32.6462	29.5704	29.1187	26.6552	26.4136	15.808	30.3245	33.2151	23.448	24.9467	33.2902	24.5862	33.0064	25.4675	27.7498
k__Bacteria	p__Bacteroidetes	c__Bacteroidia	o__Bacteroidales	f__Prevotellaceae	g__Prevotella	s__Prevotella_denticola	19.3883	27.3643	35.7416	21.9476	22.3393	30.2286	22.2857	30.1368	14.8421	24.8355	31.6185	37.6567	36.861	18.3934	26.6885
k__Bacteria	p__Bacteroidetes	c__Bacteroidia	o__Bacteroidales	f__Porphyromonadaceae	g__Porphyromonas	s__Porphyromonas_gingivalis	19.5015	22.7802	23.7228	22.8568	27.2294	21.046	20.4355	33.9212	21.0307	28.6964	23.0835	38.461	26.2825	27.0702	25.437
k__Bacteria	p__Bacteroidetes	c__Bacteroidia	o__Bacteroidales	f__Porphyromonadaceae	g__unknown	s__Porphyromonadaceae_bacterium	16.8974	27.3798	24.7771	15.5665	33.5813	28.4208	19.508	34.2312	12.1179	24.5378	22.0656	35.4519	31.856	17.5145	24.5647
k__Bacteria	p__Firmicutes	c__Negativicutes	o__Selenomonadales	f__Selenomonadaceae	g__Anaerovibrio	s__Anaerovibrio_lipolyticus	2.28327	8.202	10.9049	5.7463	86.7842	59.1553	4.32485	3.2421	65.1793	5.26929	6.65116	28.8013	18.7981	10.4027	22.5532
k__Bacteria	p__Firmicutes	c__unknown	o__unknown	f__unknown	g__unknown	s__Firmicutes_bacterium	15.1218	14.7895	23.1448	10.0511	30.4946	48.9345	19.4553	18.9617	14.213	13.9529	31.6448	21.7323	22.3286	15.6684	21.4638
k__Bacteria	p__Bacteroidetes	c__unknown	o__unknown	f__unknown	g__unknown	s__Bacteroidetes_bacterium	24.6575	27.1471	18.3736	25.1848	9.58108	4.98867	25.051	22.8795	10.0828	26.2916	17.8307	9.2816	23.77	22.2092	19.0949
k__Bacteria	p__Firmicutes	c__Clostridia	o__Eubacteriales	f__Lachnospiraceae	g__Lachnobacterium	s__Lachnobacterium_bovis	0.701753	2.27704	6.93101	2.05956	66.6268	83.9816	2.80123	0.83247	69.2724	3.03768	2.08722	10.9135	6.52574	1.42031	18.5334
k__Bacteria	p__Bacteroidetes	c__Bacteroidia	o__Bacteroidales	f__unknown	g__unknown	s__Bacteroidales_bacterium	18.3657	20.6626	17.8349	19.2302	10.9805	7.48566	22.8218	19.8033	18.3089	23.1695	18.5674	17.282	19.173	21.4954	18.2272
k__Bacteria	p__Proteobacteria	c__Gammaproteobacteria	o__Aeromonadales	f__Succinivibrionaceae	g__Succinivibrio	s__Succinivibrio_sp.	0.0219829	0.432321	2.19294	1.08123	123.613	70.8201	0.0933913	0.0236461	36.41	0.635725	1.45929	10.0496	0.558883	0.352343	17.696
k__Bacteria	p__Bacteroidetes	c__Bacteroidia	o__Bacteroidales	f__Bacteroidaceae	g__Bacteroides	s__Bacteroides_stercoris	12.4932	19.3238	17.0551	13.5521	13.0463	11.4388	12.7723	20.3212	7.16766	21.5828	19.4605	21.4871	14.5062	13.9274	15.581
k__Bacteria	p__Firmicutes	c__Clostridia	o__Eubacteriales	f__Clostridiaceae	g__Clostridium	s__Clostridium_perfringens	12.2259	12.8335	13.164	14.1166	18.9068	8.85466	14.897	10.5843	25.0654	8.90886	12.1185	14.2779	26.1086	12.9569	14.6442
k__Bacteria	p__Planctomycetes	c__Planctomycetia	o__Gemmatales	f__Gemmataceae	g__Tuwongella	s__Tuwongella_immobilis	14.0554	10.9662	10.9964	10.7403	17.4258	19.0527	12.3084	11.4623	21.2673	14.1582	13.1005	9.91161	22.6071	15.3874	14.5314
k__Bacteria	p__Proteobacteria	c__Gammaproteobacteria	o__Aeromonadales	f__Succinivibrionaceae	g__Ruminobacter	s__Ruminobacter_amylophilus	2.39423	3.15732	25.9153	9.88978	7.67523	15.9385	9.89723	4.55825	18.5454	18.4652	15.2358	50.8656	1.36699	15.5049	14.2436
k__Bacteria	p__Bacteroidetes	c__Bacteroidia	o__Bacteroidales	f__Prevotellaceae	g__Prevotella	s__Prevotella_sp._P3-122	7.8547	10.9514	11.5577	10.217	26.661	31.6043	9.90009	13.2755	7.85193	16.0884	8.66214	18.6616	9.81577	14.7031	14.1289
k__Bacteria	p__Firmicutes	c__Clostridia	o__Eubacteriales	f__Lachnospiraceae	g__Blautia	s__Blautia_obeum	11.4452	10.2117	11.4046	11.5744	15.7213	14.0381	9.35324	10.8836	14.8731	13.8981	9.5014	13.4885	13.5501	11.6678	12.2579
k__Bacteria	p__Synergistetes	c__Synergistia	o__Synergistales	f__Synergistaceae	g__Jonquetella	s__Jonquetella_anthropi	9.68756	11.2814	9.27762	13.3925	19.1984	11.4661	10.4259	10.2595	17.5354	10.9299	11.7653	11.9513	8.68177	11.1472	11.9285
k__Bacteria	p__Firmicutes	c__Clostridia	o__Eubacteriales	f__Oscillospiraceae	g__Flavonifractor	s__Flavonifractor_plautii	9.86109	10.7317	13.3402	12.1761	9.60115	7.02365	10.3845	13.2029	13.4864	11.689	12.536	12.0388	15.0685	11.3794	11.6085
k__Bacteria	p__Bacteroidetes	c__Bacteroidia	o__Bacteroidales	f__unknown	g__Phocaeicola	s__Phocaeicola_vulgatus	13.3439	10.3057	14.0926	13.8837	7.0303	6.6517	10.9503	16.6801	4.70571	13.8578	11.1662	14.2265	7.91985	11.5831	11.1712
k__Bacteria	p__Bacteroidetes	c__Bacteroidia	o__Bacteroidales	f__Bacteroidaceae	g__Bacteroides	s__Bacteroides_pyogenes	12.0006	12.7775	11.4708	11.8326	7.60968	5.22139	13.699	11.368	6.53474	12.2671	11.5692	9.31583	10.1384	14.4395	10.7317
k__Bacteria	p__Firmicutes	c__Tissierellia	o__Tissierellales	f__Peptoniphilaceae	g__Finegoldia	s__Finegoldia_magna	9.06689	9.18436	13.9224	8.89668	12.746	9.17648	8.40593	6.66055	14.5313	9.39323	7.50488	9.86075	16.1657	10.069	10.3989
k__Bacteria	p__Firmicutes	c__Clostridia	o__Eubacteriales	f__Lachnospiraceae	g__Enterocloster	s__Enterocloster_lavalensis	7.36751	6.00057	8.08643	12.2589	13.2102	12.5623	8.81333	7.69518	16.2637	10.2698	11.0914	8.48083	10.1475	8.7185	10.069
k__Bacteria	p__Bacteroidetes	c__Bacteroidia	o__Bacteroidales	f__Prevotellaceae	g__Prevotella	s__Prevotella_timonensis	8.08177	7.21257	8.62544	7.61406	18.1586	16.7704	6.52638	9.83373	4.97944	12.6582	9.36678	17.8775	4.31686	7.86929	9.99221
k__Bacteria	p__Verrucomicrobia	c__Verrucomicrobiae	o__Verrucomicrobiales	f__Akkermansiaceae	g__Akkermansia	s__Akkermansia_muciniphila	9.95569	9.64304	10.561	11.5816	5.11917	5.80634	10.4114	10.8496	8.40371	11.5251	11.3343	9.5741	8.323	9.73503	9.48736
k__Bacteria	p__Firmicutes	c__Clostridia	o__Eubacteriales	f__Oscillospiraceae	g__Ruminococcus	s__Ruminococcus_sp._JE7A12	3.00128	2.56288	4.74521	0.903881	23.8271	40.0769	4.48754	3.61322	17.6443	4.72068	4.66141	9.67433	6.158	5.10613	9.3702
k__Bacteria	p__Firmicutes	c__Negativicutes	o__Selenomonadales	f__Selenomonadaceae	g__Mitsuokella	s__Mitsuokella_multacida	2.26236	2.66059	2.89517	2.77615	11.4957	49.0154	2.2461	2.34036	33.8156	1.53547	2.88531	5.32432	6.02193	2.48366	9.12558
k__Bacteria	p__Firmicutes	c__Bacilli	o__Lactobacillales	f__Enterococcaceae	g__Enterococcus	s__Enterococcus_cecorum	3.69833	5.29277	6.90383	5.66489	17.307	37.1193	3.86974	4.78456	12.5025	6.54483	6.48326	6.41854	4.06375	5.94718	9.0429
k__Bacteria	p__Firmicutes	c__Erysipelotrichia	o__Erysipelotrichales	f__Turicibacteraceae	g__Turicibacter	s__Turicibacter_sanguinis	9.63841	8.81054	10.9609	11.2233	6.58827	8.50546	10.742	10.1682	6.61055	8.87582	6.79972	6.93427	7.15834	11.9077	8.92311
k__Bacteria	p__Bacteroidetes	c__Bacteroidia	o__Bacteroidales	f__Bacteroidaceae	g__Bacteroides	s__Bacteroides_cellulosilyticus	11.1548	11.5364	10.3815	11.463	6.0697	5.75299	8.31722	10.8966	6.24815	11.2242	10.1048	6.59199	5.7275	8.06894	8.82413
k__Bacteria	p__Proteobacteria	c__Gammaproteobacteria	o__Pseudomonadales	f__Pseudomonadaceae	g__Pseudomonas	s__Pseudomonas_syringae_group_genomosp._3	8.37096	8.47683	8.10225	10.7928	6.56541	5.35852	9.19714	11.2179	8.95038	9.43827	9.56676	7.12291	8.40991	10.237	8.70051
k__Bacteria	p__Firmicutes	c__Clostridia	o__Eubacteriales	f__Oscillospiraceae	g__Ruminococcus	s__Ruminococcus_bromii	4.46869	4.86117	13.0608	8.80785	10.448	15.1507	11.4113	5.82331	7.62321	8.9415	7.94127	7.28863	3.62303	6.88249	8.30942
k__Bacteria	p__Bacteroidetes	c__Bacteroidia	o__Bacteroidales	f__Prevotellaceae	g__Prevotella	s__Prevotella_stercorea	6.37303	8.19023	11.0025	7.12599	8.94865	11.7027	8.32456	8.07217	4.06915	8.56143	7.80045	12.4716	3.36971	10.0207	8.28806
k__Bacteria	p__Firmicutes	c__Clostridia	o__Eubacteriales	f__Clostridiaceae	g__Clostridium	s__Clostridium_butyricum	3.69164	2.97954	4.29625	3.45868	42.9579	24.3049	3.43768	3.48645	10.4242	2.78704	3.40966	3.59666	2.46885	3.76844	8.21913
k__Bacteria	p__Firmicutes	c__Clostridia	o__Eubacteriales	f__Lachnospiraceae	g__Dorea	s__Dorea_formicigenerans	7.17175	9.59157	6.89984	9.08055	10.8175	7.23894	9.00253	6.39448	10.1528	9.05381	8.77703	7.15987	6.45697	7.19466	8.21373
k__Bacteria	p__Bacteroidetes	c__Bacteroidia	o__Bacteroidales	f__Prevotellaceae	g__Prevotella	s__Prevotella_buccalis	6.53716	7.5884	9.43991	7.05581	11.9916	9.88122	6.76502	7.61961	3.67885	8.2995	11.4098	11.0561	3.80751	7.13757	8.01915
k__Bacteria	p__Fibrobacteres	c__Fibrobacteria	o__Fibrobacterales	f__Fibrobacteraceae	g__Hallerella	s__Hallerella_succinigenes	11.9275	5.86591	12.3469	14.2542	1.33348	0.43871	10.8588	10.6404	0.80257	10.6963	18.3243	1.10801	2.56992	10.1667	7.95241
k__Bacteria	p__Bacteroidetes	c__Bacteroidia	o__Bacteroidales	f__unknown	g__Phocaeicola	s__Phocaeicola_plebeius	8.39213	12.5931	8.18283	7.54461	5.43624	3.85823	6.01437	6.92565	6.86598	8.66994	7.55776	8.42574	6.71248	6.89836	7.4341
k__Bacteria	p__Bacteroidetes	c__Bacteroidia	o__Bacteroidales	f__Prevotellaceae	g__Prevotella	s__Prevotella_disiens	5.91055	6.18277	10.0263	6.89867	10.3358	9.99475	6.8023	6.13104	4.34467	8.80877	7.06401	8.93166	3.51063	7.9274	7.34781
k__Bacteria	p__Firmicutes	c__Clostridia	o__Eubacteriales	f__Lachnospiraceae	g__Lachnoclostridium	s__[Clostridium]_aminophilum	4.57378	6.45483	6.28117	4.66057	8.69531	13.9477	7.77788	6.00858	13.3638	6.32468	6.0126	6.32467	5.37483	6.20674	7.28622
k__Bacteria	p__Spirochaetes	c__Spirochaetia	o__Spirochaetales	f__Spirochaetaceae	g__Treponema	s__Treponema_bryantii	5.96507	8.56915	9.94949	7.7343	4.7914	4.30931	6.59227	6.6418	5.22005	8.42441	9.44898	8.88986	4.3673	9.1275	7.14506
k__Bacteria	p__Firmicutes	c__Clostridia	o__Eubacteriales	f__Clostridiaceae	g__Hungatella	s__Hungatella_hathewayi	5.84138	6.91297	4.79503	6.11444	8.45279	9.75647	6.1779	5.88267	10.4429	6.59012	6.5564	5.73636	6.35745	5.556	6.79806
k__Bacteria	p__Firmicutes	c__Clostridia	o__Eubacteriales	f__Lachnospiraceae	g__Coprococcus	s__Coprococcus_comes	5.51601	5.81895	6.79806	8.2995	6.9237	4.89197	6.47904	5.27824	5.85743	6.29816	5.17727	5.74812	5.02185	6.47062	6.04135
k__Bacteria	p__Firmicutes	c__Negativicutes	o__Veillonellales	f__Veillonellaceae	g__Megasphaera	s__Megasphaera_elsdenii	2.69189	5.49959	3.66289	5.49964	10.0686	12.6258	3.11574	3.35468	12.5873	3.52757	3.0738	5.05195	6.13212	5.31508	5.8719
k__Bacteria	p__Bacteroidetes	c__Bacteroidia	o__Bacteroidales	f__Bacteroidaceae	g__Bacteroides	s__Bacteroides_salyersiae	3.50334	4.73642	6.89264	6.57907	5.63103	3.39203	4.964	7.92689	5.80981	7.64202	6.73903	4.70748	6.98551	5.14016	5.76067
k__Bacteria	p__Bacteroidetes	c__Bacteroidia	o__Bacteroidales	f__Bacteroidaceae	g__Bacteroides	s__Bacteroides_oleiciplenus	6.94696	7.83125	7.51861	4.31432	6.04927	4.6122	4.90496	5.3384	4.5703	5.61144	5.56189	4.3547	6.14869	5.40421	5.6548
k__Bacteria	p__Spirochaetes	c__Spirochaetia	o__Spirochaetales	f__Spirochaetaceae	g__Treponema	s__Treponema_denticola	6.83867	5.53072	4.47724	4.2863	4.77915	4.30982	8.78067	6.12416	4.87781	5.70525	6.05046	4.46487	4.02531	6.76433	5.50105
k__Bacteria	p__Firmicutes	c__Bacilli	o__Lactobacillales	f__Streptococcaceae	g__Streptococcus	s__Streptococcus_gallolyticus	4.18282	4.62952	6.20297	7.89221	2.24752	3.25656	5.01708	5.95806	4.22484	6.9644	8.70113	3.33539	2.81923	6.56204	5.14241
k__Bacteria	p__Firmicutes	c__unknown	o__unknown	f__unknown	g__unknown	s__Firmicutes_bacterium_ADurb.BinA205	7.05016	5.75577	6.54903	9.50301	0.182987	1.05829	5.51108	5.60163	0.968397	7.75752	7.74314	5.94879	0.654531	5.06647	4.95363
k__Bacteria	p__Bacteroidetes	c__Bacteroidia	o__Bacteroidales	f__Bacteroidaceae	g__Bacteroides	s__Bacteroides_uniformis	5.45049	7.9771	5.21878	5.34103	4.24102	3.92795	4.62423	5.23953	1.61983	7.15843	4.20143	5.85249	3.34924	4.69559	4.92123
k__Bacteria	p__Bacteroidetes	c__Bacteroidia	o__Bacteroidales	f__Prevotellaceae	g__unknown	s__Prevotellaceae_bacterium_MN60	4.25224	5.45279	4.16241	7.06062	1.93944	3.39686	9.45083	4.97863	2.14308	4.81765	5.15864	5.56128	2.32109	7.91921	4.90105
k__Bacteria	p__Firmicutes	c__Clostridia	o__Eubacteriales	f__Eubacteriaceae	g__Eubacterium	s__Eubacterium_ramulus	4.68834	4.57895	4.47839	5.507	5.89824	5.58497	4.54889	4.57346	5.07702	4.62067	5.53865	4.30668	4.12995	4.75436	4.87754
k__Bacteria	p__Firmicutes	c__Clostridia	o__Eubacteriales	f__Lachnospiraceae	g__Enterocloster	s__Enterocloster_bolteae	3.34046	4.9374	4.69004	4.46022	4.78633	5.32328	4.03022	4.59495	6.93912	4.65512	5.80086	5.72971	3.87315	4.51413	4.83393
k__Bacteria	p__Actinobacteria	c__Actinomycetia	o__Bifidobacteriales	f__Bifidobacteriaceae	g__Bifidobacterium	s__Bifidobacterium_animalis	4.56403	3.57489	2.80074	2.80046	5.31603	4.28746	3.38409	3.10089	10.8666	4.49028	4.14486	5.30611	6.0498	6.02981	4.76543
k__Bacteria	p__Bacteroidetes	c__Bacteroidia	o__Bacteroidales	f__Prevotellaceae	g__Prevotella	s__Prevotella_sp._P5-92	5.53401	4.63847	2.97699	4.51716	2.74617	5.87913	6.72623	5.28773	2.98084	4.64304	5.33097	5.95021	1.94851	5.58829	4.62484
k__Bacteria	p__Firmicutes	c__Clostridia	o__Eubacteriales	f__Clostridiaceae	g__Clostridium	s__uncultured_Clostridium_sp.	3.64164	3.05618	4.90954	5.53071	5.83012	5.05528	3.81413	5.63401	5.83838	3.21864	5.27888	5.18502	4.63627	3.00061	4.61639
k__Bacteria	p__Bacteroidetes	c__Bacteroidia	o__Bacteroidales	f__Bacteroidaceae	g__Bacteroides	s__Bacteroides_ovatus	6.00933	3.94095	6.56641	4.52523	4.19277	4	6.26732	6.81003	1.58692	5.32726	2.91311	5.7018	2.67523	3.98864	4.6075
k__Bacteria	p__Bacteroidetes	c__Bacteroidia	o__Bacteroidales	f__Prevotellaceae	g__Prevotella	s__Prevotella_shahii	7.27043	2.41486	5.40973	7.09532	3.2333	5.18521	2.54101	3.07283	2.78248	4.58311	2.25745	7.31095	2.04187	8.01981	4.5156
k__Bacteria	p__Bacteroidetes	c__Bacteroidia	o__Bacteroidales	f__Odoribacteraceae	g__Odoribacter	s__Odoribacter_splanchnicus	4.34196	4.98682	4.81682	3.32441	3.34224	2.9755	4.60196	5.3427	2.02198	3.70419	4.14972	6.31947	4.41707	5.11466	4.24711
k__Bacteria	p__Firmicutes	c__Clostridia	o__Eubacteriales	f__Lachnospiraceae	g__Mediterraneibacter	s__[Ruminococcus]_lactaris	3.61718	4.65039	4.22275	4.97421	4.40863	2.52093	4.10732	4.91773	3.35156	5.95681	3.20416	4.39471	3.97384	4.85232	4.22518
k__Bacteria	p__Firmicutes	c__Clostridia	o__Eubacteriales	f__Lachnospiraceae	g__unknown	s__Lachnospiraceae_bacterium_C7	0	0.487651	0.422166	0.358203	17.1472	15.4661	0.4511	0.285542	16.7421	0.396644	0.485921	2.71134	1.8492	0.16071	4.06885
k__Bacteria	p__Bacteroidetes	c__Bacteroidia	o__Bacteroidales	f__Prevotellaceae	g__unknown	s__Prevotellaceae_bacterium	3.36092	4.18459	4.34454	4.90085	1.37062	1.47295	4.01111	4.69789	4.22264	4.17049	4.42874	4.94641	7.40253	2.71899	4.01666
k__Bacteria	p__Candidatus_Gracilibacteria	c__unknown	o__unknown	f__unknown	g__unknown	s__Candidatus_Gracilibacteria_bacterium	6.55793	6.05057	3.08054	9.2121	0.135965	1.13383	4.78463	3.04467	2.2125	7.03907	4.48754	2.2838	0.744149	4.78272	3.96786
k__Bacteria	p__Spirochaetes	c__Spirochaetia	o__Brachyspirales	f__Brachyspiraceae	g__Brachyspira	s__Brachyspira_aalborgi	6.81343	6.91937	5.58397	5.50963	1.61568	0.37549	5.38196	4.09046	0.781198	5.99631	2.88485	0.80438	4.22812	3.6556	3.90289
k__Bacteria	p__Bacteroidetes	c__Bacteroidia	o__Bacteroidales	f__Prevotellaceae	g__Prevotella	s__Prevotella_oris	2.50535	1.96388	3.61375	1.82003	11.3166	15.4895	1.29871	2.30158	1.75243	2.70832	2.2139	5.11955	0.857607	1.35656	3.87984
k__Bacteria	p__Firmicutes	c__Erysipelotrichia	o__Erysipelotrichales	f__Erysipelotrichaceae	g__unknown	s__Erysipelotrichaceae_bacterium	4.05288	4.01663	2.51599	2.98712	4.23273	5.5008	3.53145	3.3137	4.53423	3.46903	4.43859	3.83755	3.75533	2.62375	3.77213
k__Bacteria	p__Firmicutes	c__Bacilli	o__Lactobacillales	f__Lactobacillaceae	g__Lactobacillus	s__Lactobacillus_delbrueckii	2.28389	2.74147	3.13656	1.95566	5.0261	8.06979	2.87338	2.26341	4.58246	3.28124	2.71898	4.07994	4.91974	2.00844	3.56722
k__Bacteria	p__Bacteroidetes	c__Bacteroidia	o__Bacteroidales	f__Bacteroidaceae	g__Bacteroides	s__Bacteroides_eggerthii	3.1615	5.08362	3.26706	4.57988	2.18272	2.79532	4.00483	2.97301	1.3033	4.24803	3.07947	2.43832	1.40572	3.53849	3.14723
k__Bacteria	p__Fusobacteria	c__Fusobacteriia	o__Fusobacteriales	f__Fusobacteriaceae	g__Fusobacterium	s__Fusobacterium_nucleatum	2.75408	3.17727	3.49971	3.7714	0.949538	1.1453	2.29742	3.26173	1.06066	5.62623	4.11127	7.97633	2.58489	1.54551	3.12581
k__Bacteria	p__Firmicutes	c__Negativicutes	o__Selenomonadales	f__Selenomonadaceae	g__Selenomonas	s__Selenomonas_sp._mPRGC5	0	0.260551	0.981355	0.771156	11.0903	19.2984	0	0.086529	4.19642	0.385037	0.728025	2.99887	0.987752	0	2.9846
k__Bacteria	p__Bacteroidetes	c__Bacteroidia	o__Bacteroidales	f__Bacteroidaceae	g__Bacteroides	s__Bacteroides_thetaiotaomicron	1.82877	2.18664	3.12694	1.84447	1.78907	2.02743	6.75192	2.87263	0.735331	3.20471	6.38233	3.46584	1.71743	2.72803	2.9044
k__Bacteria	p__Firmicutes	c__Clostridia	o__Eubacteriales	f__Clostridiaceae	g__Clostridium	s__Clostridium_botulinum	1.46601	2.82845	1.9207	2.27097	3.20978	2.36926	1.52585	1.62933	13.8504	2.7974	1.26901	1.66432	1.33652	2.44387	2.8987
k__Bacteria	p__Bacteroidetes	c__Bacteroidia	o__Bacteroidales	f__Tannerellaceae	g__Parabacteroides	s__Parabacteroides_merdae	6.85736	3.35453	2.95301	2.35552	0.850391	2.60176	3.47034	2.67773	0.76665	2.97653	2.43613	1.93443	1.45593	3.79763	2.74914
k__Bacteria	p__Firmicutes	c__Clostridia	o__Eubacteriales	f__Lachnospiraceae	g__Anaerobutyricum	s__Anaerobutyricum_hallii	1.35158	3.25666	2.06705	2.1293	3.24011	3.71206	2.14344	3.04869	7.40838	2.26275	1.53161	2.50247	2.33402	1.38507	2.74094
k__Bacteria	p__Firmicutes	c__Clostridia	o__Eubacteriales	f__Eubacteriaceae	g__Eubacterium	s__Eubacterium_ruminantium	1.92241	1.66996	3.59673	4.11518	1.08746	0.945085	2.74789	2.89577	2.76008	2.73519	6.18637	2.47372	1.77273	3.11532	2.71599
k__Bacteria	p__Bacteroidetes	c__Bacteroidia	o__Bacteroidales	f__Bacteroidaceae	g__Bacteroides	s__Bacteroides_heparinolyticus	2.86184	1.78012	3.39216	2.33716	2.34226	4.12139	2.61592	4.10302	0.50813	3.92505	2.73577	3.52031	0.703774	2.8765	2.70167
k__Bacteria	p__Bacteroidetes	c__Bacteroidia	o__Bacteroidales	f__Tannerellaceae	g__Tannerella	s__Tannerella_sp._oral_taxon_HOT-286	1.9907	2.40974	1.75313	3.67307	2.18849	1.09617	2.14561	3.41323	1.74767	6.00952	1.44551	3.11618	1.77169	4.53742	2.66415
k__Bacteria	p__Firmicutes	c__Clostridia	o__Eubacteriales	f__Lachnospiraceae	g__Butyrivibrio	s__Butyrivibrio_hungatei	2.09593	2.69869	1.67505	2.70498	4.53632	3.96945	1.59166	2.59383	3.11259	2.51662	1.6653	2.51215	1.68596	3.03316	2.59941
k__Bacteria	p__Bacteroidetes	c__Bacteroidia	o__Bacteroidales	f__Bacteroidaceae	g__Bacteroides	s__Bacteroides_intestinalis	2.84615	4.57205	2.16796	2.63771	2.05864	1.11155	1.75927	1.84086	1.18897	4.18644	2.23505	3.73936	1.97165	2.09111	2.45763
k__Bacteria	p__Actinobacteria	c__Coriobacteriia	o__Coriobacteriales	f__Atopobiaceae	g__Olsenella	s__Olsenella_umbonata	0.735852	0.600088	1.65913	1.06322	4.3401	12.4694	0.843728	1.08535	2.98616	1.44775	1.0444	1.59178	2.37857	0.673725	2.35138
k__Bacteria	p__Firmicutes	c__Clostridia	o__Eubacteriales	f__Lachnospiraceae	g__unknown	s__Lachnospiraceae_bacterium_7_1_58FAA	2.67154	1.8681	2.78993	1.37221	3.97879	0.962688	2.55091	2.67423	4.10929	1.63419	1.58757	2.42385	1.22855	2.068	2.27999
k__Bacteria	p__Firmicutes	c__Clostridia	o__Eubacteriales	f__Lachnospiraceae	g__Lachnoclostridium	s__[Clostridium]_symbiosum	1.55536	1.95081	2.14445	2.44938	2.71437	3.10871	2.67974	2.00207	3.18294	2.18987	1.24613	2.03042	1.85939	1.98195	2.22111
k__Bacteria	p__Proteobacteria	c__Deltaproteobacteria	o__Desulfuromonadales	f__Desulfuromonadaceae	g__Desulfuromonas	s__Desulfuromonas_sp.	2.08223	0.72801	1.49497	1.96078	2.84926	1.37561	5.10693	3.1265	1.67767	1.31588	1.23737	1.43937	4.78773	1.31877	2.17865
k__Bacteria	p__Fibrobacteres	c__Fibrobacteria	o__Fibrobacterales	f__Fibrobacteraceae	g__Fibrobacter	s__Fibrobacter_sp._UWR3	1.53036	7.84561	0.866403	1.13636	0	0	3.97915	2.24975	0	2.31689	4.99589	0	0.290683	3.7365	2.06769
k__Bacteria	p__Planctomycetes	c__Planctomycetia	o__Planctomycetales	f__Planctomycetaceae	g__unknown	s__Planctomycetaceae_bacterium	3.04436	2.03566	1.38578	2.88367	0.876334	2.36382	1.199	1.87725	2.28435	1.57401	1.59037	2.21075	3.27253	1.8105	2.02917
k__Bacteria	p__Bacteroidetes	c__Bacteroidia	o__Bacteroidales	f__Prevotellaceae	g__Prevotella	s__Prevotella_sp._BP1-145	1.44671	1.8869	2.38866	3.53694	1.62586	1.86614	2.3766	1.91923	0.485095	1.31279	2.23846	3.43712	2.49196	0.695221	1.97912
k__Bacteria	p__Chloroflexi	c__Anaerolineae	o__unknown	f__unknown	g__unknown	s__Anaerolineae_bacterium	1.62491	1.90243	1.69082	1.67084	2.22348	1.89682	1.85676	1.89453	4.10684	1.79408	1.28637	1.80913	2.1681	1.27359	1.94277
k__Bacteria	p__Firmicutes	c__Clostridia	o__Eubacteriales	f__Clostridiaceae	g__Butyricicoccus	s__Butyricicoccus_pullicaecorum	1.64081	1.83795	1.73675	2.61569	1.18709	1.36073	1.98028	2.29697	1.84255	2.25144	1.93431	1.19428	1.82221	2.59911	1.87858
k__Bacteria	p__Firmicutes	c__Clostridia	o__Eubacteriales	f__Lachnospiraceae	g__unknown	s__Lachnospiraceae_bacterium_XPB1003	0.839684	2.03364	2.01754	1.96329	0.861747	1.43725	2.60861	2.77258	1.0225	1.63836	3.259	1.33547	1.70316	2.52609	1.85849
k__Bacteria	p__Firmicutes	c__Clostridia	o__Eubacteriales	f__Lachnospiraceae	g__Eisenbergiella	s__Eisenbergiella_tayi	1.79698	1.43365	1.83522	3.69653	1.08482	0.693567	2.58606	2.09419	1.14008	1.71344	1.90959	1.49679	1.74822	2.68533	1.85103
k__Bacteria	p__Firmicutes	c__Bacilli	o__Lactobacillales	f__Lactobacillaceae	g__Limosilactobacillus	s__Limosilactobacillus_mucosae	0.271485	0.184616	0.141644	0	3.14522	10.4699	0.770292	0.419481	0.574411	0.133773	0.0778516	0.56891	8.65284	0.13847	1.82492
k__Bacteria	p__Firmicutes	c__Bacilli	o__Lactobacillales	f__Lactobacillaceae	g__Limosilactobacillus	s__Limosilactobacillus_reuteri	0.0974517	0.819288	0.789856	0.421778	1.42918	15.6738	0.0771714	0.35137	3.00476	0.316951	0.11082	0.517655	1.09357	0.527917	1.80226
k__Bacteria	p__Actinobacteria	c__Actinomycetia	o__Bifidobacteriales	f__Bifidobacteriaceae	g__Bifidobacterium	s__Bifidobacterium_longum	0.517051	0.368341	0.211603	0.654825	1.03994	9.93218	0.417749	0.264614	7.02296	0.426608	0.565726	0.614118	1.94084	0.310215	1.73477
k__Bacteria	p__Firmicutes	c__Negativicutes	o__Selenomonadales	f__Selenomonadaceae	g__Schwartzia	s__Schwartzia_succinivorans	0	0	0.299027	0	6.63676	6.0715	0	0.524942	5.46125	0	1.30943	0.979152	2.65303	0.311617	1.73191
k__Bacteria	p__Bacteroidetes	c__Bacteroidia	o__Bacteroidales	f__Tannerellaceae	g__Tannerella	s__Tannerella_forsythia	1.27237	2.60523	2.86562	2.30581	0.406698	0.409339	2.08755	2.27946	0.862207	1.88171	2.00028	0.913417	2.35258	1.9863	1.73061
k__Bacteria	p__Firmicutes	c__Clostridia	o__Eubacteriales	f__Lachnospiraceae	g__Enterocloster	s__Enterocloster_clostridioformis	1.12692	1.85975	1.80796	1.83469	2.28527	1.9716	1.11696	1.36938	3.07289	1.39021	1.30205	1.49483	1.88872	1.66808	1.72781
k__Bacteria	p__Firmicutes	c__Clostridia	o__Eubacteriales	f__Clostridiaceae	g__Sarcina	s__Sarcina_sp.	0.465762	1.28918	1.27072	1.31313	2.06071	1.86019	1.73636	1.00067	3.43542	1.41676	1.17447	1.87343	3.13938	1.59839	1.68818
k__Bacteria	p__Firmicutes	c__Clostridia	o__Eubacteriales	f__Eubacteriaceae	g__Eubacterium	s__[Eubacterium]_cellulosolvens	0.0921348	0.24179	1.37061	0.507011	6.16521	8.7589	0.429965	0.0977714	2.82366	0.997082	0.435596	0.72318	0.34501	0.503764	1.67798
k__Bacteria	p__Firmicutes	c__Bacilli	o__Lactobacillales	f__Enterococcaceae	g__Enterococcus	s__Enterococcus_faecalis	0.712453	1.60118	0.463995	1.04564	8.69235	1.42871	1.04849	0.72487	1.34701	0.527029	0.856651	2.26816	0.973137	1.25043	1.63858
k__Bacteria	p__Elusimicrobia	c__Endomicrobia	o__Endomicrobiales	f__Endomicrobiaceae	g__Endomicrobium	s__Candidatus_Endomicrobium_trichonymphae	2.21727	1.91092	1.7065	1.17887	0.702096	0.632534	0.987786	1.36777	2.12196	2.10343	1.24715	0.705069	1.8568	2.48165	1.5157
k__Bacteria	p__Firmicutes	c__Clostridia	o__Eubacteriales	f__Lachnospiraceae	g__Oribacterium	s__Oribacterium_sp._oral_taxon_078	1.4138	0.875985	0.752712	1.08895	2.81129	1.80008	1.32994	0.657849	2.10834	1.17417	1.68177	1.61627	2.26672	1.59891	1.51263
k__Bacteria	p__Proteobacteria	c__Epsilonproteobacteria	o__Campylobacterales	f__Campylobacteraceae	g__Campylobacter	s__Campylobacter_lanienae	0.68942	1.18631	0.539119	0.847301	0.960862	8.15734	0.842297	0.544413	1.35545	1.43121	1.07966	0.873702	1.07615	1.19241	1.48397
k__Bacteria	p__Firmicutes	c__Clostridia	o__Eubacteriales	f__Clostridiaceae	g__Butyricicoccus	s__Butyricicoccus_porcorum	0.688195	1.17433	1.06804	1.08009	1.35277	1.3707	2.54447	0.770303	0.984734	1.07456	0.873024	2.33686	2.92862	2.19038	1.45979
k__Bacteria	p__Firmicutes	c__Clostridia	o__Eubacteriales	f__Oscillospiraceae	g__Ruthenibacterium	s__Ruthenibacterium_lactatiformans	0.470862	2.84559	1.41557	1.53174	1.50743	0.611249	3.47776	1.45611	0.703304	1.81306	1.76203	1.0434	0.566201	1.13352	1.4527
k__Bacteria	p__Firmicutes	c__Clostridia	o__Eubacteriales	f__Oscillospiraceae	g__Ruminococcus	s__Ruminococcus_sp._YE71	1.05331	1.48689	2.64513	1.88456	0.36033	0.180291	3.27229	1.86419	0.696291	1.64415	2.02177	0.864639	0.657376	1.26751	1.42134
k__Bacteria	p__Bacteroidetes	c__Bacteroidia	o__Bacteroidales	f__Prevotellaceae	g__Prevotella	s__Prevotella_corporis	0.111227	0.328389	0.689674	0.663348	4.03328	6.62107	0.259158	1.60617	1.13514	0.890346	0.565129	0.486951	0.138834	2.00767	1.39546
k__Bacteria	p__Bacteroidetes	c__Bacteroidia	o__Bacteroidales	f__Bacteroidaceae	g__Bacteroides	s__Bacteroides_caccae	0.696381	0.775274	0.926907	0.775463	0.448028	1.4489	2.55762	0.736784	2.93029	1.62608	2.75109	1.9939	0.686297	1.0412	1.3853
k__Bacteria	p__Bacteroidetes	c__Bacteroidia	o__Bacteroidales	f__Prevotellaceae	g__Prevotella	s__Prevotella_sp._P2-180	2.04935	2.94608	2.29686	0.787877	0.713814	0.425187	1.25635	1.16957	0.207421	2.77387	1.4304	1.46816	0.558112	0.867537	1.35361
k__Bacteria	p__Firmicutes	c__Clostridia	o__Eubacteriales	f__Lachnospiraceae	g__Butyrivibrio	s__Butyrivibrio_sp._TB	0.150549	0.333365	0.280049	0.295596	1.42439	2.72069	0.360508	0.477758	10.8171	0.534328	0.233906	0.874631	0.344725	0.0673244	1.35106
k__Bacteria	p__Firmicutes	c__Clostridia	o__Eubacteriales	f__Lachnospiraceae	g__Butyrivibrio	s__Butyrivibrio_sp._INlla16	1.78205	1.16587	1.60724	2.17391	0.997566	1.01675	1.38405	1.32662	1.86003	1.36165	1.0975	0.398956	1.06163	1.02889	1.30448
k__Bacteria	p__Firmicutes	c__Clostridia	o__Eubacteriales	f__Oscillospiraceae	g__unknown	s__[Clostridium]_leptum	0.982958	1.61596	2.59135	1.61533	0.0503225	0.907629	1.62253	0.999405	0.23982	1.19849	2.14881	0.778242	1.19253	2.22088	1.29745
k__Bacteria	p__Firmicutes	c__Negativicutes	o__Acidaminococcales	f__Acidaminococcaceae	g__Phascolarctobacterium	s__Phascolarctobacterium_sp.	1.33075	1.37513	1.10019	2.1645	0	1.41729	1.24026	1.31236	1.23465	1.17176	1.30219	0.873903	1.32884	1.89791	1.26784
k__Bacteria	p__Firmicutes	c__Clostridia	o__Eubacteriales	f__Lachnospiraceae	g__Lachnoclostridium	s__[Clostridium]_scindens	0.579743	0.320825	0.540171	0.495042	8.55333	1.33921	0.270164	0.153135	1.46834	0.435012	0.556068	1.96227	0.181112	0.69867	1.25379
k__Bacteria	p__Bacteroidetes	c__Bacteroidia	o__Bacteroidales	f__Prevotellaceae	g__Prevotella	s__Prevotella_aff._ruminicola_Tc2-24	0.592788	0.562553	0.840148	0.688703	0.927031	1.35287	1.05234	0.447394	0.589265	1.83027	2.00792	3.12818	0.634218	2.83068	1.24888
k__Bacteria	p__Firmicutes	c__Erysipelotrichia	o__Erysipelotrichales	f__Erysipelotrichaceae	g__Erysipelatoclostridium	s__[Clostridium]_spiroforme	0.773651	0.999055	1.19928	1.33452	1.13302	1.21921	1.0582	1.02855	3.08203	1.17042	1.22477	1.22443	1.10586	0.887667	1.24576
k__Bacteria	p__Proteobacteria	c__Alphaproteobacteria	o__Rhodospirillales	f__Rhodospirillaceae	g__Azospirillum	s__Azospirillum_brasilense	1.00198	1.52535	1.39789	0.814869	2.1423	1.92942	0.778199	1.19105	1.13297	0.827124	1.41414	1.07953	0.625336	0.75358	1.1867
k__Bacteria	p__Firmicutes	c__Clostridia	o__Eubacteriales	f__Lachnospiraceae	g__Blautia	s__Blautia_producta	0.851976	0.902712	1.31004	1.34754	1.76901	0.964163	1.24907	1.09359	1.05954	1.12832	1.15602	1.49536	0.878599	1.2841	1.17786
k__Bacteria	p__Actinobacteria	c__Actinomycetia	o__Bifidobacteriales	f__Bifidobacteriaceae	g__Bifidobacterium	s__Bifidobacterium_bifidum	0.652782	1.10334	2.02087	0.694768	0.449883	0.717707	1.01399	2.11024	1.11265	2.11971	1.38532	1.14855	0.478773	0.919265	1.1377
k__Bacteria	p__Firmicutes	c__Bacilli	o__Lactobacillales	f__Lactobacillaceae	g__Ligilactobacillus	s__Ligilactobacillus_salivarius	0.631297	0.372004	0.175125	0.685494	1.31082	7.69851	0.676192	0.718915	1.17714	0.397514	0.441625	0.40455	0.815753	0.204976	1.12214
k__Bacteria	p__unknown	c__unknown	o__unknown	f__unknown	g__unknown	s__bacterium_ADurb.Bin478	1.37052	0.979977	0.991439	0.603737	1.4456	1.36842	1.02008	1.38778	1.27155	0.959936	1.06386	1.38284	1.10482	0.61082	1.11153
k__Bacteria	p__Proteobacteria	c__Gammaproteobacteria	o__Aeromonadales	f__Succinivibrionaceae	g__Succinatimonas	s__Succinatimonas_sp._CAG:777	0	0.0330031	0.073933	0.0484847	7.34208	4.62603	0	0	2.15718	0.0357919	0.201939	0.464917	0.0372075	0	1.0729
k__Bacteria	p__Actinobacteria	c__Actinomycetia	o__Bifidobacteriales	f__Bifidobacteriaceae	g__Gardnerella	s__Gardnerella_vaginalis	0.442053	1.27352	1.37658	1.49205	0.48798	1.76862	0.546473	0.329232	2.26951	0.850351	0.799619	1.20162	1.145	0.826243	1.05778
k__Bacteria	p__Fibrobacteres	c__Fibrobacteria	o__Fibrobacterales	f__Fibrobacteraceae	g__Fibrobacter	s__Fibrobacter_succinogenes	1.18437	2.30654	1.94257	1.51449	0.186543	0.150837	0.952912	1.27768	0.11268	0.519328	2.25611	0.109892	0.577	1.60346	1.0496
k__Bacteria	p__Firmicutes	c__Clostridia	o__Eubacteriales	f__Lachnospiraceae	g__Coprococcus	s__Coprococcus_catus	0.956674	1.20168	1.10762	1.45938	1.09655	0.973433	1.14069	0.613613	1.17314	0.96395	1.17018	0.948927	0.750125	1.09947	1.04682
k__Bacteria	p__Proteobacteria	c__Gammaproteobacteria	o__Enterobacterales	f__Enterobacteriaceae	g__Salmonella	s__Salmonella_enterica	1.0935	1.09713	0.858316	0.581458	2.12326	1.23315	0.723394	0.505914	0.635504	1.13116	0.520331	1.64965	0.501858	1.7904	1.03179
k__Bacteria	p__Actinobacteria	c__Actinomycetia	o__Bifidobacteriales	f__Bifidobacteriaceae	g__Bifidobacterium	s__Bifidobacterium_thermophilum	0.23377	0.179957	0.240989	0.211912	0.45885	5.80795	0.290245	0.252521	5.27505	0.0508569	0.208161	0.595396	0.403295	0.153255	1.02587
k__Bacteria	p__Bacteroidetes	c__Bacteroidia	o__Bacteroidales	f__Prevotellaceae	g__Prevotella	s__Prevotella_nigrescens	0.194068	0.472701	1.18146	1.99724	1.49677	0.43485	1.80322	1.36828	0.27008	1.77519	0.342621	0.724115	0.0968945	1.42478	0.970162
k__Bacteria	p__Firmicutes	c__Clostridia	o__Eubacteriales	f__Lachnospiraceae	g__unknown	s__Lachnospiraceae_bacterium_KHCPX20	0	0.155675	0.0581235	0.394622	7.12927	3.88221	0	0.0990457	0.565939	0.535455	0.247475	0.346829	0	0	0.958189
k__Bacteria	p__Actinobacteria	c__Actinomycetia	o__Actinomycetales	f__Actinomycetaceae	g__Fannyhessea	s__Fannyhessea_vaginae	1.10319	1.09678	0.80969	0.952117	1.01665	0.667968	0.699439	0.856401	1.75462	0.919127	0.813451	0.646847	1.48942	0.571952	0.956976
k__Bacteria	p__Firmicutes	c__Clostridia	o__Eubacteriales	f__Lachnospiraceae	g__Agathobacter	s__Agathobacter_ruminis	0	0.0778375	0	0.114351	4.11414	4.33266	0.191302	0.0742843	3.42441	0.126922	0.0793786	0.216517	0.26326	0.188	0.943076
k__Bacteria	p__Firmicutes	c__Clostridia	o__Eubacteriales	f__Lachnospiraceae	g__Dorea	s__Dorea_sp._5-2	0.268166	0.203144	0.694254	0.160697	2.6459	2.33531	0.350779	0.134218	0.45177	1.3727	0.446204	2.91963	0.24664	0.603879	0.916664
k__Bacteria	p__Firmicutes	c__Bacilli	o__Lactobacillales	f__Streptococcaceae	g__Streptococcus	s__Streptococcus_equinus	0.197846	0.293589	0.112464	0.402279	4.21148	3.58107	0.30732	0.18582	1.84144	0.372843	0.299402	0.654153	0.0548783	0.119412	0.902428
k__Bacteria	p__Firmicutes	c__Clostridia	o__Eubacteriales	f__Lachnospiraceae	g__Anaerostipes	s__Anaerostipes_sp._992a	0.523299	0.403922	0.23014	0.0851605	0.585134	0.724586	1.104	0.208672	6.5708	0.476889	0.422148	0.295509	0.694057	0.280131	0.900318
k__Bacteria	p__Bacteroidetes	c__Chitinophagia	o__Chitinophagales	f__Chitinophagaceae	g__unknown	s__Chitinophagaceae_bacterium	0.554951	1.57994	1.17978	0.902641	0.650894	0.271396	2.21663	1.25651	0	0.666339	0.268536	0.390467	0.49478	2.12	0.896633
k__Bacteria	p__Firmicutes	c__Clostridia	o__Eubacteriales	f__Peptostreptococcaceae	g__Peptoanaerobacter	s__Peptoanaerobacter_stomatis	0.605788	0.359619	0.479438	0.813519	0.839781	0.520711	0.54474	0.659061	1.61115	0.990555	1.05072	0.871859	0.6243	1.67856	0.832129
k__Bacteria	p__Firmicutes	c__Negativicutes	o__Selenomonadales	f__Selenomonadaceae	g__Anaerovibrio	s__Anaerovibrio_sp._JC8	0.0858548	0.285165	0.298117	0.195503	3.35995	3.07624	0.320066	0.181432	1.76834	0.0824698	0.290811	1.08533	0.342926	0.275502	0.831979
k__Bacteria	p__Actinobacteria	c__Actinomycetia	o__Bifidobacteriales	f__Bifidobacteriaceae	g__Bifidobacterium	s__Bifidobacterium_adolescentis	0.3032	0.136742	0.2039	0.0869374	0.694572	4.57777	0.297372	0.296723	4.00557	0.10644	0.129601	0.28917	0.37685	0.139857	0.831764
k__Bacteria	p__Firmicutes	c__Negativicutes	o__Selenomonadales	f__Selenomonadaceae	g__Selenomonas	s__Selenomonas_sp._F0473	0.0821276	1.77609	0.531692	0.520039	0.177332	0.335313	0.82551	1.27358	0.426764	1.69666	1.32802	0.536251	0.636072	1.17839	0.808846
k__Bacteria	p__Bacteroidetes	c__Bacteroidia	o__Bacteroidales	f__Prevotellaceae	g__Prevotella	s__Prevotella_sp.	1.01462	0.271152	0.997923	0.682883	0.718122	0.678702	0.815191	0.443613	0.146071	0.58813	1.02708	1.32111	0.786073	1.77762	0.804878
k__Bacteria	p__Firmicutes	c__Negativicutes	o__Selenomonadales	f__Selenomonadaceae	g__Selenomonas	s__Selenomonas_sp._mPRGC8	0.0513944	0.227608	0.318677	0	4.00861	3.46014	0.159665	0.108609	1.07287	0.0617102	0.348171	0.843769	0.320754	0.274869	0.804061
k__Bacteria	p__Firmicutes	c__Negativicutes	o__Selenomonadales	f__Selenomonadaceae	g__Selenomonas	s__Selenomonas_sp.	0	0.625059	0.420074	0.367308	3.86263	1.41729	0	0	2.67134	0.271151	0.127487	0.463434	0.845624	0	0.790814
k__Bacteria	p__Spirochaetes	c__Spirochaetia	o__Spirochaetales	f__Spirochaetaceae	g__Treponema	s__Treponema_porcinum	0.0709733	0.624265	1.37035	0.497834	0.868662	0.77726	0.22049	0.149984	0.552849	0.511313	1.55706	2.24868	0.60782	0.851422	0.779212
k__Bacteria	p__Firmicutes	c__Clostridia	o__Eubacteriales	f__Oscillospiraceae	g__Anaerotruncus	s__Anaerotruncus_colihominis	0.849145	0.666624	0.527642	0.866651	0.4903	0.487072	0.802595	0.754731	1.58389	0.663504	0.577048	0.48624	1.38924	0.665862	0.772182
k__Bacteria	p__Firmicutes	c__Clostridia	o__Eubacteriales	f__Clostridiaceae	g__Clostridium	s__Clostridium_baratii	0.315631	0.463388	0.237588	0.294983	0.275288	0.792529	0.187569	0.252156	6.29548	0.210082	0.178031	0.265541	0.360422	0.667057	0.771124
k__Bacteria	p__Bacteroidetes	c__Bacteroidia	o__Bacteroidales	f__Prevotellaceae	g__Alloprevotella	s__Alloprevotella_tannerae	0.382164	0.317338	1.89572	0.1554	0.653676	2.07142	1.18725	0	1.99444	0	0.862988	0.392136	0	0.255487	0.726287
k__Bacteria	p__Spirochaetes	c__Spirochaetia	o__Spirochaetales	f__Spirochaetaceae	g__Treponema	s__Treponema_succinifaciens	0.15157	2.08353	1.64195	0.287621	0.0691345	0.320655	0.119337	0.269121	0.247543	0.212325	0.230532	2.77508	0.664767	0.883755	0.711209
k__Bacteria	p__Bacteroidetes	c__Bacteroidia	o__Bacteroidales	f__Prevotellaceae	g__Prevotella	s__Prevotella_bivia	0.608126	0.636914	1.24093	1.02613	0.761584	0.428014	0.413811	0.86796	0.199795	1.2106	0.438629	0.746511	0.200335	1.15341	0.709483
k__Bacteria	p__Firmicutes	c__Clostridia	o__Eubacteriales	f__Oscillospiraceae	g__Thermoclostridium	s__Thermoclostridium_stercorarium	0.428898	0.854014	0.412316	0.376739	0.593296	0.977251	1.1991	0.355039	0.312475	0.600206	0.45046	0.543864	1.95396	0.703107	0.697195
k__Bacteria	p__Firmicutes	c__Erysipelotrichia	o__Erysipelotrichales	f__Erysipelotrichaceae	g__Erysipelatoclostridium	s__Erysipelatoclostridium_ramosum	0.819009	0.470717	0.311866	0.433877	0.582012	0.362499	1.75041	0.533507	0.395563	0.933515	0.569807	0.921873	0.19677	0.902085	0.655965
k__Bacteria	p__Firmicutes	c__Clostridia	o__Eubacteriales	f__Lachnospiraceae	g__Oribacterium	s__Oribacterium_sp.	0.177207	0.474344	0.404391	0.144366	0.34611	5.13605	0.198378	0.2102	0.741954	0.209789	0.269514	0.394389	0	0.264832	0.640823
k__Bacteria	p__Firmicutes	c__Clostridia	o__Eubacteriales	f__Lachnospiraceae	g__unknown	s__Lachnospiraceae_bacterium_C10	0	0.343289	0.0751352	0.326072	2.86389	3.12027	0.340462	0.527202	0.73654	0.181869	0.0684076	0.0746015	0.136792	0	0.628181
k__Bacteria	p__Spirochaetes	c__Spirochaetia	o__Spirochaetales	f__Spirochaetaceae	g__Sphaerochaeta	s__Sphaerochaeta_sp.	1.25599	0.370821	0.519193	0.136193	0.114577	0	1.30064	0.796261	0.233058	1.00539	0	0.412404	1.46322	0.895641	0.607384
k__Bacteria	p__Bacteroidetes	c__Bacteroidia	o__Bacteroidales	f__unknown	g__Phocaeicola	s__Phocaeicola_dorei	0.47367	0.417475	0.524348	0.86554	0.321154	0.318641	0.285118	0.505823	0.995826	0.359536	0.621636	0.784224	1.50077	0.496683	0.605031
k__Bacteria	p__Firmicutes	c__Clostridia	o__Eubacteriales	f__Eubacteriaceae	g__Acetobacterium	s__Acetobacterium_wieringae	0.310508	0.343782	0.256712	0.16835	0.14163	0.590538	0.803869	0.109363	2.0166	0.372832	0.233726	0.934591	1.42112	0.553556	0.589798
k__Bacteria	p__Firmicutes	c__Clostridia	o__Eubacteriales	f__Peptostreptococcaceae	g__Clostridioides	s__Clostridioides_difficile	0.610012	0.557431	0.749521	0.484697	0.41967	0.488624	0.757613	0.854529	0.341571	0.334809	0.502885	0.609221	0.626941	0.785696	0.58023
k__Bacteria	p__Bacteroidetes	c__Bacteroidia	o__Bacteroidales	f__Rikenellaceae	g__Alistipes	s__Alistipes_onderdonkii	0.674481	0.46627	0.546425	0.378278	0.338579	0.629455	0.685612	0.619158	0.27877	0.942806	0.224581	0.961296	0.634603	0.549346	0.566404
k__Bacteria	p__Bacteroidetes	c__Bacteroidia	o__Bacteroidales	f__Tannerellaceae	g__Parabacteroides	s__Parabacteroides_goldsteinii	0.390264	0.656219	0.5737	0.601319	0.477734	0.657396	0.545392	0.445342	0.540361	0.62003	0.356709	0.818892	0.531046	0.441955	0.546883
k__Bacteria	p__Firmicutes	c__Clostridia	o__Eubacteriales	f__Oscillospiraceae	g__Flavonifractor	s__uncultured_Flavonifractor_sp.	0.54868	0.402904	0.501163	0.586429	0.437044	0.40976	0.691283	0.640386	0.596223	0.450164	0.602534	0.590195	0.7014	0.494083	0.546589
k__Bacteria	p__Bacteroidetes	c__Bacteroidia	o__Bacteroidales	f__Prevotellaceae	g__Prevotella	s__Prevotella_multisaccharivorax	0.245677	0.272004	0.507782	1.1988	0.336176	0.0934477	0.127206	1.38446	1.02571	0.688306	0.184926	0.40334	0.408873	0.656967	0.53812
k__Bacteria	p__Firmicutes	c__Clostridia	o__Eubacteriales	f__Lachnospiraceae	g__Enterocloster	s__Enterocloster_citroniae	0.595102	0.470478	0.326399	0.392334	0.623716	1.20351	0.255651	0.349649	1.02359	0.463984	0.361513	0.467261	0.496978	0.470951	0.535794
k__Bacteria	p__Firmicutes	c__Clostridia	o__Eubacteriales	f__Lachnospiraceae	g__Butyrivibrio	s__Butyrivibrio_proteoclasticus	0.21977	0.265441	0.297318	0.292468	0.382742	3.51093	0.15517	0.126662	0.639503	0.335849	0.11279	0.50841	0.024938	0.560976	0.530926
k__Bacteria	p__Firmicutes	c__Clostridia	o__Eubacteriales	f__Lachnospiraceae	g__Anaerotignum	s__Anaerotignum_lactatifermentans	0.397762	0.531055	0.573068	0.637456	1.1446	0.527312	0	0.642787	0.765213	0.0913059	0.534965	0.341879	0.299354	0.782886	0.51926
k__Bacteria	p__Acidobacteria	c__unknown	o__unknown	f__unknown	g__unknown	s__Acidobacteria_bacterium	0.282995	0.626641	0.350948	0.153433	0.12908	0	0.439584	0.996726	0.131279	0.906124	0.639048	0.232303	2.23716	0.126127	0.51796
k__Bacteria	p__Firmicutes	c__Clostridia	o__Eubacteriales	f__Lachnospiraceae	g__Butyrivibrio	s__Butyrivibrio_sp._INlla21	0.687895	0.317338	0.497626	0.372959	1.3335	0.523307	0.44522	0.545132	0.159555	0.825967	0.388345	0.658789	0.0715528	0.306585	0.509555
k__Bacteria	p__Proteobacteria	c__Gammaproteobacteria	o__Orbales	f__Orbaceae	g__Gilliamella	s__Gilliamella_apicola	0	0.0406442	1.13813	0.238841	0.803731	0.460794	0.456186	0.155155	1.17505	0.573023	0.455938	1.17525	0.137466	0.294503	0.507479
k__Bacteria	p__Firmicutes	c__Clostridia	o__Eubacteriales	f__Oscillospiraceae	g__unknown	s__[Eubacterium]_siraeum	1.0996	0.394242	0.391664	0.854937	0	0	0.702598	0.205744	0.0496224	0.862162	0.758108	0.400751	0.15691	1.15261	0.502068
k__Bacteria	p__Firmicutes	c__Clostridia	o__Eubacteriales	f__Lachnospiraceae	g__Roseburia	s__Roseburia_sp._499	0.0973614	0.2853	0.644798	0.479209	2.39671	0.146112	0.310332	0.255975	0.788919	0.40307	0.0810145	0.336584	0.0639304	0.322462	0.47227
k__Bacteria	p__Firmicutes	c__Bacilli	o__Lactobacillales	f__Lactobacillaceae	g__Lactobacillus	s__Lactobacillus_sp.	0.221791	0.245559	0.330058	0.505049	0.303492	1.26544	0.551225	0.328089	0.555593	0.213047	0.300505	0.473364	0.885892	0.237238	0.45831
k__Bacteria	p__Synergistetes	c__Synergistia	o__Synergistales	f__Synergistaceae	g__Synergistes	s__Synergistes_jonesii	1.06961	0.427099	0.60886	0.68449	0.143962	1.22054	0.680924	0.666986	0	0.10527	0.118788	0.11515	0.153207	0.257892	0.446627
k__Bacteria	p__Fibrobacteres	c__Fibrobacteria	o__Fibrobacterales	f__Fibrobacteraceae	g__Fibrobacter	s__Fibrobacter_sp._UWT3	0.631988	0	0.653119	2.52703	0	0	0.531747	0.445181	0	0.252946	0.416247	0.389088	0.0328688	0.316876	0.442649
k__Bacteria	p__Firmicutes	c__Bacilli	o__Lactobacillales	f__Streptococcaceae	g__Streptococcus	s__Streptococcus_suis	0.402089	0.299391	0.547797	0.417972	0.495964	0.849802	0.163841	0.0418837	0.504414	0.42754	0.357277	0.508468	0.526628	0.484615	0.430549
k__Bacteria	p__Firmicutes	c__Erysipelotrichia	o__Erysipelotrichales	f__Erysipelotrichaceae	g__Faecalitalea	s__Faecalitalea_cylindroides	0.337776	0.28048	0.261803	0.343376	0.404427	0.168629	0.950979	0.535352	0.235038	0.532316	0.572066	0.415909	0.421614	0.536306	0.428291
k__Bacteria	p__Fibrobacteres	c__Fibrobacteria	o__Fibrobacterales	f__Fibrobacteraceae	g__Fibrobacter	s__Fibrobacter_sp._UWH4	0.668469	0.520813	0.521953	0.523506	0	0	0.46149	0.549358	0	0.891825	0.167724	0.12194	0.0309032	1.25791	0.408278
k__Bacteria	p__Bacteroidetes	c__Bacteroidia	o__Bacteroidales	f__Bacteroidaceae	g__Bacteroides	s__Bacteroides_clarus	0.209778	0.379288	0.475032	0.562134	0.266053	0.326418	0.612923	0.382757	0.218958	0.359819	0.483689	0.679625	0.3642	0.239914	0.397185
k__Bacteria	p__Firmicutes	c__Clostridia	o__Thermoanaerobacterales	f__Thermoanaerobacteraceae	g__Caldanaerobacter	s__Caldanaerobacter_subterraneus	0.109591	0.364005	0.543625	0.356505	0.299922	1.00044	0.510693	0	0.152516	0.394764	0.123737	1.61929	0	0	0.391078
k__Bacteria	p__Proteobacteria	c__Alphaproteobacteria	o__unknown	f__unknown	g__unknown	s__Alphaproteobacteria_bacterium	0.915912	0.414844	0.206517	0.406296	0.0569684	0	0.776026	0.967771	0.057939	0.449898	0.235032	0.06835	0.72752	0.166994	0.389291
k__Bacteria	p__unknown	c__unknown	o__unknown	f__unknown	g__unknown	s__uncultured_bacterium_Contig1777_n_1791_cl	0.303194	0.477026	0.435366	0.207643	0.327538	0.182093	0.396598	0.45525	0.644028	0.34489	0.522505	0.314381	0.35853	0.405388	0.383888
k__Bacteria	p__Firmicutes	c__Erysipelotrichia	o__Erysipelotrichales	f__Erysipelotrichaceae	g__Absicoccus	s__Absicoccus_porci	0.017871	0.158288	0.19946	0.0872027	0.78253	1.81495	0.222076	0.0566485	0.621767	0.407701	0.121067	0.484105	0.178453	0.095578	0.374835
k__Bacteria	p__Bacteroidetes	c__Bacteroidia	o__Bacteroidales	f__Bacteroidaceae	g__Bacteroides	s__Bacteroides_faecis	0	0.099407	0.89076	0.438115	0.245719	1.02455	0	0.0948691	0.499811	0.215614	0.506876	0	0.560353	0.360145	0.352587
k__Bacteria	p__Fibrobacteres	c__Fibrobacteria	o__Fibrobacterales	f__Fibrobacteraceae	g__Fibrobacter	s__Fibrobacter_sp._UWB16	0.486013	0.224206	0.40181	0.65876	0	0.092432	1.25823	0.256765	0.0563645	0.243151	0.640206	0.0664926	0.0505536	0.48737	0.351597
k__Bacteria	p__Firmicutes	c__Clostridia	o__Eubacteriales	f__Lachnospiraceae	g__Lachnospira	s__Lachnospira_eligens	0.911651	0.287889	0.0151502	0.2735	0.354449	0.0769569	0.227089	0.0356296	0.513065	0.471892	0.499366	0.43259	0.424492	0.17974	0.335961
k__Bacteria	p__Fibrobacteres	c__Fibrobacteria	o__Fibrobacterales	f__Fibrobacteraceae	g__Fibrobacter	s__Fibrobacter_sp._UWCM	0.278067	0.656778	0.344837	0.241217	0	0	0.691087	0.489685	0	0.712277	0.795366	0	0	0.173503	0.313058
k__Bacteria	p__Fibrobacteres	c__Fibrobacteria	o__Fibrobacterales	f__Fibrobacteraceae	g__Fibrobacter	s__Fibrobacter_intestinalis	0.218235	0	0.428166	0.561575	0	0	0.141677	1.08079	0.068007	0.524077	0.334653	0	0.0528515	0.744702	0.296766
k__Bacteria	p__Verrucomicrobia	c__Opitutae	o__unknown	f__unknown	g__unknown	s__Opitutae_bacterium	0.683286	0.116644	0.0855707	0.413894	0.0944198	0.165927	0.73407	0.303371	1.0624	0.1265	0	0.0298406	0	0.243024	0.289925
k__Bacteria	p__Firmicutes	c__Clostridia	o__Eubacteriales	f__Clostridiaceae	g__Clostridium	s__Clostridium_beijerinckii	0.0889617	0.135294	0.17343	0.374347	0.132362	0.0944877	0.463007	0.214158	1.27223	0.190172	0.157424	0.364934	0.180954	0.210801	0.289469
k__Bacteria	p__Spirochaetes	c__Spirochaetia	o__Spirochaetales	f__Spirochaetaceae	g__Treponema	s__Treponema_saccharophilum	0.20417	0.150699	0.780686	0.498131	0.325942	0	0.607857	0.269662	0.0236782	0.143004	0.0960518	0.27933	0.467217	0.159242	0.286119
k__Bacteria	p__Firmicutes	c__Bacilli	o__Lactobacillales	f__Enterococcaceae	g__Enterococcus	s__Enterococcus_faecium	0.107226	0.534223	0.132973	0.261608	0.220086	0	0.416393	0.396539	0.522284	0.32187	0.3632	0.220048	0.20076	0.21505	0.279447
k__Bacteria	p__Bacteroidetes	c__Bacteroidia	o__Bacteroidales	f__unknown	g__unknown	s__Bacteroidales_bacterium_WCE2004	0.198725	1.21011	0.123222	0.484847	0.135965	0	0.463029	0	0	0.357919	0	0.0815643	0.24805	0.265707	0.254939
k__Bacteria	p__Bacteroidetes	c__Bacteroidia	o__Bacteroidales	f__Prevotellaceae	g__Prevotella	s__Prevotella_scopos	0.334393	0.449562	0.533171	0.27195	0.130735	0.0272556	0.556525	0.0757128	0.0997218	0.344153	0.188779	0.43135	0.0298137	0.0638718	0.252642
k__Bacteria	p__Planctomycetes	c__unknown	o__unknown	f__unknown	g__unknown	s__Planctomycetes_bacterium	0	0.237432	0.0664866	0.0872027	0.220086	0.428246	0.0832785	0.0566485	0.298448	0.0643739	0.0605333	0	1.60608	0.286734	0.249682
k__Bacteria	p__Firmicutes	c__Clostridia	o__Eubacteriales	f__Lachnospiraceae	g__Lachnoclostridium	s__[Clostridium]_populeti	0.294165	0.108563	0.486402	0.159489	1.0734	0	0.152312	0	0.545846	0.35321	0	0.160982	0	0.131105	0.247534
k__Bacteria	p__Firmicutes	c__Clostridia	o__Eubacteriales	f__Clostridiaceae	g__Clostridium	s__Clostridium_sp._DSM_8431	0.256972	0	0.0855707	0.519785	0	0	0	0	1.96693	0	0.145071	0.105471	0.286211	0	0.240429
k__Bacteria	p__Bacteroidetes	c__Bacteroidia	o__Bacteroidales	f__Tannerellaceae	g__Parabacteroides	s__Parabacteroides_distasonis	1.27979	0.102571	0.120349	0.240159	0.126833	0.105078	0.23912	0.275858	0.120895	0.0667759	0.228531	0.0708482	0.0461631	0.30694	0.237851
k__Bacteria	p__Firmicutes	c__Negativicutes	o__Acidaminococcales	f__Acidaminococcaceae	g__Phascolarctobacterium	s__Phascolarctobacterium_faecium	0.0697063	0.216551	0.138354	0.182672	0.587551	0.400619	0.145367	0.201637	0.292649	0.14209	0.227876	0.122755	0.246739	0.155012	0.223541
k__Bacteria	p__Firmicutes	c__Clostridia	o__Eubacteriales	f__Lachnospiraceae	g__Oribacterium	s__Oribacterium_sp._KHPX15	0	0.240314	0	0	0.198007	1.73377	0	0	0.50345	0.173747	0	0.118783	0	0.0967379	0.218915
k__Bacteria	p__Bacteroidetes	c__Flavobacteriia	o__Flavobacteriales	f__Weeksellaceae	g__Elizabethkingia	s__Elizabethkingia_anophelis	0	0.738876	0.137935	0.361826	0.152199	0.126921	0.172772	0.352573	0	0	0.251168	0	0.416502	0.297433	0.214872
k__Bacteria	p__Firmicutes	c__Bacilli	o__Lactobacillales	f__Lactobacillaceae	g__Ligilactobacillus	s__Ligilactobacillus_agilis	0	0	0.0637354	0	0.353573	2.08266	0	0	0.307715	0	0	0.0116078	0.0353012	0	0.2039
k__Bacteria	p__Firmicutes	c__Negativicutes	o__Veillonellales	f__Veillonellaceae	g__Megasphaera	s__Megasphaera_sp._NM10	0	0	0.020537	0	0.747805	0.850374	0	0	0.875779	0.0198844	0.0934904	0.108752	0.0826833	0	0.19995
k__Bacteria	p__Firmicutes	c__Clostridia	o__Eubacteriales	f__Clostridiaceae	g__Clostridium	s__Clostridium_sp._SY8519	0.0615884	0.0681882	0	0.20035	0.252827	1.61641	0.0956671	0.0650755	0.428557	0	0	0	0	0	0.19919
k__Bacteria	p__Firmicutes	c__Clostridia	o__Eubacteriales	f__Oscillospiraceae	g__Subdoligranulum	s__Subdoligranulum_sp.	0.0948144	0.357752	0.330382	0.096764	0.149579	0.0591908	0.175289	0.203299	0.106856	0.321646	0.155539	0.112472	0.294469	0.179463	0.188394
k__Bacteria	p__Bacteroidetes	c__Bacteroidia	o__Bacteroidales	f__Bacteroidaceae	g__Bacteroides	s__Bacteroides_graminisolvens	0.33368	0.307865	0.0689674	0	0	0	0.345544	0.705146	0	0.200328	0	0	0.624752	0	0.184734
k__Bacteria	p__Firmicutes	c__Clostridia	o__Eubacteriales	f__Lachnospiraceae	g__Pseudobutyrivibrio	s__Pseudobutyrivibrio_xylanivorans	0.225824	0.625059	0.140025	0.918271	0.30901	0	0	0	0	0.271151	0	0	0	0	0.17781
k__Bacteria	p__Firmicutes	c__Negativicutes	o__Selenomonadales	f__Selenomonadaceae	g__Anaerovibrio	s__Anaerovibrio_slackiae	0.0567458	0.0346671	0.387236	0.076394	0.257076	0.053595	0.0613018	0.0702907	0.348607	0.0283164	0.194867	0.07752	0.168539	0.104664	0.13713
k__Bacteria	p__Spirochaetes	c__Spirochaetia	o__Brachyspirales	f__Brachyspiraceae	g__Brachyspira	s__Brachyspira_pilosicoli	0.138004	0	0	0.299288	0	0.367446	0.214365	0.145817	0	0.276172	0	0.226568	0	0.246025	0.136692
k__Bacteria	p__Firmicutes	c__Clostridia	o__Eubacteriales	f__Peptostreptococcaceae	g__Paeniclostridium	s__Paeniclostridium_sordellii	0.131662	0.223095	0.162956	0.231042	0.136577	0.0334135	0.136452	0.138807	0	0.0527386	0.245079	0.108165	0.0365496	0.253649	0.135013
k__Bacteria	p__Spirochaetes	c__Spirochaetia	o__Spirochaetales	f__Spirochaetaceae	g__unknown	s__Spirochaetaceae_bacterium	0	0.0335397	0	0.0492731	0.16581	0.138272	0	0.0320087	1.05397	0	0.205223	0.0248672	0.0756249	0.0405041	0.129935
k__Bacteria	p__Spirochaetes	c__unknown	o__unknown	f__unknown	g__unknown	s__Spirochaetes_bacterium	0.0654054	0.155285	0.197314	0.0913086	0.0766717	0.0747551	0.203356	0.029602	0.273168	0.0337236	0.0738082	0.0613844	0.315033	0.15007	0.128635
k__Bacteria	p__Firmicutes	c__Clostridia	o__Eubacteriales	f__Oscillospiraceae	g__Drancourtella	s__Drancourtella_sp._An12	0.140607	0.0778375	0.108981	0.200114	0.072151	0.160448	0.0546024	0.204282	0.269061	0.126622	0.059534	0.0721382	0.0658151	0.141	0.125228
k__Bacteria	p__Firmicutes	c__Clostridia	o__Eubacteriales	f__Lachnospiraceae	g__Muricomes	s__Muricomes_intestini	0.313914	0.155675	0.17437	0.412356	0.192403	0.160448	0	0.183119	0	0	0	0	0	0.15097	0.124518
k__Bacteria	p__Bacteroidetes	c__Bacteroidia	o__Bacteroidales	f__Prevotellaceae	g__Prevotella	s__Prevotella_melaninogenica	0.105955	0.156413	0.0437992	0	0	0.0403021	0.164584	0.111955	0.098304	0.0848149	0.15951	0.115968	0.176339	0.0944455	0.0965992
k__Bacteria	p__Actinobacteria	c__Actinomycetia	o__Bifidobacteriales	f__Bifidobacteriaceae	g__Bifidobacterium	s__Bifidobacterium_breve	0	0	0	0	0	0.101235	0	0	0.987721	0	0	0.145651	0	0	0.0881862
k__Bacteria	p__Firmicutes	c__Clostridia	o__Eubacteriales	f__Eubacteriaceae	g__Eubacterium	s__Eubacterium_sp.	0.0750581	0.0118716	0.110442	0.0523216	0.117379	0.0978848	0.0499671	0.207397	0.164146	0.0728038	0.0563061	0.0440095	0	0.0430101	0.078757
k__Bacteria	p__Firmicutes	c__Clostridia	o__Eubacteriales	f__Lachnospiraceae	g__Anaerostipes	s__Anaerostipes_hadrus	0	0.0244106	0	0.0717229	0	0	0	0.0465925	0	0	0.0746817	0.132985	0.0275203	0.649826	0.07341
k__Bacteria	p__Firmicutes	c__Clostridia	o__Eubacteriales	f__Lachnospiraceae	g__Johnsonella	s__Johnsonella_ignava	0	0.171891	0	0	0	0	0	0.246067	0	0	0.350589	0.0637221	0.193789	0	0.0732899
k__Bacteria	p__Firmicutes	c__Clostridia	o__Eubacteriales	f__Lachnospiraceae	g__Roseburia	s__Roseburia_sp._CAG:182	0.0755338	0.064956	0.0470312	0.049292	0.0937756	0	0.0714122	0.048494	0.147931	0	0	0.134056	0	0.191452	0.0659953
k__Bacteria	p__Bacteroidetes	c__Bacteroidia	o__Bacteroidales	f__Rikenellaceae	g__Alistipes	s__Alistipes_shahii	0.087772	0.0534708	0.0604687	0.0917719	0	0.0741875	0.125176	0.145005	0	0.0582745	0.0637052	0.0855784	0.0101438	0.0108659	0.0618871
k__Bacteria	p__Firmicutes	c__Clostridia	o__Eubacteriales	f__Clostridiales_Family_XII._Incertae_Sedis	g__Fusibacter	s__Fusibacter_sp._3D3	0	0	0.318677	0.278648	0	0	0	0	0	0	0.193428	0	0	0	0.0564824
k__Bacteria	p__Firmicutes	c__Clostridia	o__Eubacteriales	f__Lachnospiraceae	g__Cellulosilyticum	s__Cellulosilyticum_lentocellum	0.042262	0.0935816	0.05241	0	0	0	0.19694	0	0.0196051	0.0845744	0.0795287	0.0578197	0.0351677	0.0941777	0.0540048
k__Bacteria	p__Firmicutes	c__Clostridia	o__Eubacteriales	f__Clostridiaceae	g__Clostridium	s__Clostridium_sp._CAG:575	0.10447	0.15422	0.0863704	0	0	0	0	0	0.193852	0.0836259	0	0.0571712	0	0.0465608	0.0518764
k__Bacteria	p__Firmicutes	c__Bacilli	o__Bacillales	f__Bacillaceae	g__Bacillus	s__Bacillus_circulans	0	0.0217126	0.0729602	0	0.0805053	0.0223783	0.0913872	0.0414428	0.0545846	0.0470946	0.0885698	0.0482947	0.146872	0	0.0511287
k__Bacteria	p__Firmicutes	c__Clostridia	o__Eubacteriales	f__Lachnospiraceae	g__Butyrivibrio	s__Butyrivibrio_sp._YAB3001	0.0955409	0	0.118482	0	0	0	0	0.10095	0	0.344153	0	0	0	0	0.0470805
k__Bacteria	p__Firmicutes	c__Clostridia	o__Eubacteriales	f__Peptostreptococcaceae	g__Paraclostridium	s__Paraclostridium_bifermentans	0.05915	0.0902813	0.0405335	0.106326	0.0447252	0	0	0	0	0	0.0369041	0.110774	0	0.159562	0.046304
k__Bacteria	p__Bacteroidetes	c__Bacteroidia	o__Bacteroidales	f__Porphyromonadaceae	g__unknown	s__Porphyromonadaceae_bacterium_KH3R12	0	0	0	0	0.0962013	0.320896	0	0	0	0.0844149	0	0.115421	0	0	0.0440667
k__Bacteria	p__Firmicutes	c__Clostridia	o__Eubacteriales	f__Clostridiaceae	g__Clostridium	s__Clostridium_cadaveris	0.084492	0	0.10478	0.0274857	0	0.0964143	0.0262488	0.0714207	0.0235172	0.0811608	0.0190797	0.0138715	0.063278	0	0.0436964
k__Bacteria	p__Firmicutes	c__Clostridia	o__Eubacteriales	f__Lachnospiraceae	g__Schaedlerella	s__Schaedlerella_arabinosiphila	0.0335684	0	0.0832579	0.0545999	0	0	0	0.106407	0	0.0403062	0.075803	0.055111	0	0.134649	0.041693
k__Bacteria	p__Firmicutes	c__Clostridia	o__Eubacteriales	f__Clostridiaceae	g__Clostridium	s__Clostridium_saccharobutylicum	0.0386124	0.0855003	0.0218478	0.125608	0	0	0	0.0815973	0.0537361	0.0211536	0	0	0.0963924	0.051627	0.0411482
k__Bacteria	p__Bacteroidetes	c__Bacteroidia	o__Bacteroidales	f__Muribaculaceae	g__unknown	s__Muribaculaceae_bacterium_Isolate-013_(NCI)	0	0	0.40181	0	0	0	0	0	0	0	0	0	0	0	0.0287007
k__Bacteria	p__Proteobacteria	c__Gammaproteobacteria	o__Enterobacterales	f__Pectobacteriaceae	g__Pectobacterium	s__Pectobacterium_odoriferum	0	0	0	0	0	0	0	0	0	0	0	0	0	0.383231	0.0273736
k__Bacteria	p__Proteobacteria	c__Epsilonproteobacteria	o__Campylobacterales	f__Helicobacteraceae	g__Helicobacter	s__Helicobacter_bilis	0.154183	0	0	0.0835943	0.0703265	0	0	0	0	0.0617102	0	0	0	0	0.0264153
k__Bacteria	p__Bacteroidetes	c__Bacteroidia	o__Bacteroidales	f__Muribaculaceae	g__unknown	s__Muribaculaceae_bacterium_Isolate-004_(NCI)	0	0	0.220039	0	0	0	0	0	0	0	0	0.145651	0	0	0.0261207
k__Bacteria	p__Firmicutes	c__Clostridia	o__Eubacteriales	f__Peptostreptococcaceae	g__Paraclostridium	s__Paraclostridium_benzoelyticum	0	0	0.0682039	0	0	0	0.0427148	0.0290559	0	0	0	0.0225731	0.171621	0	0.0238692
k__Bacteria	p__Firmicutes	c__Clostridia	o__Eubacteriales	f__unknown	g__unknown	s__[Bacteroides]_pectinophilus	0.140607	0	0.17437	0	0	0	0	0	0	0	0	0	0	0	0.0224984
k__Bacteria	p__Firmicutes	c__Erysipelotrichia	o__Erysipelotrichales	f__Turicibacteraceae	g__Turicibacter	s__Turicibacter_sp._H121	0.0646203	0	0.0377209	0	0	0	0.150552	0	0	0	0	0	0	0	0.0180638
k__Bacteria	p__Firmicutes	c__Clostridia	o__Eubacteriales	f__Lachnospiraceae	g__unknown	s__Lachnospiraceae_bacterium_2_1_46FAA	0.0421822	0	0.017437	0.123685	0	0	0.0436819	0	0	0	0	0	0	0.0188	0.0175562
k__Bacteria	p__Bacteroidetes	c__Bacteroidia	o__Bacteroidales	f__unknown	g__Phocaeicola	s__Phocaeicola_coprocola	0	0	0	0.0954423	0	0.0669586	0	0	0	0	0	0	0	0.0784567	0.0172041
k__Bacteria	p__Firmicutes	c__Clostridia	o__Eubacteriales	f__Clostridiaceae	g__Clostridium	s__Clostridium_sp._CT4	0	0	0.0232202	0	0	0.0213662	0.0247344	0.0168251	0.0886416	0.0573588	0	0	0	0	0.0165819
k__Bacteria	p__Firmicutes	c__Clostridia	o__Eubacteriales	f__Lachnospiraceae	g__Lachnotalea	s__Lachnotalea_glycerini	0	0	0	0	0	0	0.22261	0	0	0	0	0	0	0	0.0159007
k__Bacteria	p__Firmicutes	c__Clostridia	o__Eubacteriales	f__Clostridiaceae	g__Clostridium	s__Clostridium_kluyveri	0.0160781	0	0.0199388	0	0.0110004	0	0.0499491	0.00849421	0.0335633	0	0	0.00659905	0.0401375	0.0214973	0.0148041
k__Bacteria	p__Firmicutes	c__Erysipelotrichia	o__Erysipelotrichales	f__Erysipelotrichaceae	g__Holdemanella	s__Holdemanella_biformis	0.035235	0	0	0.114621	0	0	0.0547315	0	0	0	0	0	0	0	0.0146134
k__Bacteria	p__Bacteroidetes	c__Bacteroidia	o__Bacteroidales	f__Bacteroidaceae	g__Bacteroides	s__Bacteroides_finegoldii	0.0373543	0	0	0.0607578	0	0	0.0580236	0.0197347	0	0.022426	0	0	0	0	0.014164
k__Bacteria	p__Firmicutes	c__Clostridia	o__Eubacteriales	f__Clostridiaceae	g__Clostridium	s__Clostridium_disporicum	0.0270007	0	0.0669683	0	0	0	0.041941	0	0	0	0	0.0221642	0	0.0361015	0.0138697
k__Bacteria	p__Firmicutes	c__Clostridia	o__Eubacteriales	f__Peptococcaceae	g__Desulfitobacterium	s__Desulfitobacterium_hafniense	0	0	0.0331241	0	0	0	0	0.104988	0	0	0	0.0219259	0.03334	0	0.0138128
k__Bacteria	p__Firmicutes	c__unknown	o__unknown	f__unknown	g__unknown	s__Firmicutes_bacterium_CAG:24053_14	0	0	0	0	0	0	0	0	0	0	0	0	0	0.173287	0.0123776
k__Bacteria	p__Firmicutes	c__Clostridia	o__Eubacteriales	f__Oscillospiraceae	g__Acetivibrio	s__Acetivibrio_ethanolgignens	0	0	0.0871852	0	0	0.080224	0	0	0	0	0	0	0	0	0.0119578
k__Bacteria	p__Firmicutes	c__Clostridia	o__Eubacteriales	f__Clostridiaceae	g__Caloranaerobacter	s__Caloranaerobacter_azorensis	0	0	0	0	0	0	0	0	0	0	0	0	0	0.153292	0.0109495
k__Bacteria	p__Firmicutes	c__Clostridia	o__Eubacteriales	f__Lachnospiraceae	g__unknown	s__Lachnospiraceae_bacterium_5_1_57FAA	0.0224464	0	0.0278362	0	0	0	0.0871665	0	0	0	0.0126719	0	0	0	0.0107229
k__Bacteria	p__Firmicutes	c__Clostridia	o__Eubacteriales	f__Eubacteriaceae	g__Eubacterium	s__Eubacterium_plexicaudatum	0	0	0	0	0	0	0	0	0	0	0	0.135941	0	0	0.00971004
k__Bacteria	p__Bacteroidetes	c__Bacteroidia	o__Bacteroidales	f__Prevotellaceae	g__Prevotella	s__Prevotella_sp._AM34-19LB	0.00918889	0.0139607	0.0312746	0.0354556	0	0	0.0142734	0	0	0	0.010375	0	0	0.0168596	0.00938483
k__Bacteria	p__Bacteroidetes	c__Bacteroidia	o__Bacteroidales	f__Tannerellaceae	g__Parabacteroides	s__Parabacteroides_johnsonii	0	0	0.0632988	0	0	0	0.0396429	0.0269662	0	0	0	0	0	0	0.00927914
k__Bacteria	p__Bacteroidetes	c__Bacteroidia	o__Bacteroidales	f__Bacteroidaceae	g__Bacteroides	s__Bacteroides_sp._HPS0048	0	0.0200262	0.0224311	0	0	0	0	0	0	0.0434368	0.0204227	0	0	0	0.00759405
k__Bacteria	p__Spirochaetes	c__Spirochaetia	o__Spirochaetales	f__Spirochaetaceae	g__Treponema	s__Treponema_berlinense	0	0	0.103839	0	0	0	0	0	0	0	0	0	0	0	0.00741704
k__Bacteria	p__Firmicutes	c__Clostridia	o__Eubacteriales	f__Peptostreptococcaceae	g__Romboutsia	s__Romboutsia_sp._CE17	0	0.0458377	0	0	0	0	0.0559213	0	0	0	0	0	0	0	0.0072685
k__Bacteria	p__Tenericutes	c__Mollicutes	o__Mycoplasmatales	f__Mycoplasmataceae	g__Mycoplasmopsis	s__Mycoplasma_arginini	0	0	0	0	0	0	0.0240659	0	0	0	0	0	0	0.0414304	0.00467831
k__Bacteria	p__Bacteroidetes	c__Bacteroidia	o__Bacteroidales	f__Prevotellaceae	g__Prevotella	s__Prevotella_sp._oral_taxon_820	0	0	0	0	0	0	0	0	0	0	0.0623269	0	0	0	0.00445192
k__Bacteria	p__Candidatus_Marinimicrobia	c__unknown	o__unknown	f__unknown	g__unknown	s__Candidatus_Marinimicrobia_bacterium	0.0242742	0	0	0	0	0.0276995	0	0	0	0	0	0	0	0	0.00371241
k__Bacteria	p__Firmicutes	c__Clostridia	o__Eubacteriales	f__Lachnospiraceae	g__unknown	s__Lachnospiraceae_bacterium_A4	0.0513944	0	0	0	0	0	0	0	0	0	0	0	0	0	0.00367103
k__Bacteria	p__Firmicutes	c__Clostridia	o__Eubacteriales	f__Clostridiaceae	g__Clostridium	s__Clostridium_pasteurianum	0	0	0	0	0	0	0	0	0	0.0483674	0	0	0	0	0.00345482
k__Bacteria	p__Bacteroidetes	c__Bacteroidia	o__Bacteroidales	f__Rikenellaceae	g__Alistipes	s__Alistipes_finegoldii	0	0	0	0	0	0	0	0	0	0	0.0464869	0	0	0	0.0033205
k__Bacteria	p__Bacteroidetes	c__Bacteroidia	o__Bacteroidales	f__Bacteroidaceae	g__Bacteroides	s__Bacteroides_caecimuris	0	0	0.0187457	0.0245866	0	0	0	0	0	0	0	0	0	0	0.00309516
k__Eukaryota	p__Ciliophora	c__Litostomatea	o__Entodiniomorphida	f__Ophryoscolecidae	g__Entodinium	s__Entodinium_caudatum	227.337	146.246	135.43	145.839	207.242	113.795	261.646	145.258	225.484	43.4326	144.51	152.742	321.766	175.96	174.763
k__Eukaryota	p__Apicomplexa	c__Conoidasida	o__Eucoccidiorida	f__Sarcocystidae	g__Toxoplasma	s__Toxoplasma_gondii	67.8658	36.1211	33.6682	57.6126	85.2691	18.8309	80.9509	43.1694	51.4012	9.69341	28.2862	38.8697	84.0306	53.7579	49.2519
k__Eukaryota	p__Arthropoda	c__Arachnida	o__Ixodida	f__Ixodidae	g__Ixodes	s__Ixodes_ricinus	25.3375	21.5699	13.7304	19.3939	18.0639	34.5009	22.3246	22.9475	28.4464	18.5351	20.4343	13.6329	20.9956	18.3622	21.3054
k__Eukaryota	p__Ciliophora	c__Oligohymenophorea	o__Peniculida	f__Parameciidae	g__Paramecium	s__Paramecium_tetraurelia	20.4075	13.0743	15.2131	17.1561	28.8663	12.1669	28.6722	19.7459	28.4008	4.9558	13.2037	13.364	35.3471	18.5484	19.223
k__Eukaryota	p__Ciliophora	c__Heterotrichea	o__Heterotrichida	f__Stentoridae	g__Stentor	s__Stentor_coeruleus	6.7193	4.71841	3.187	6.50399	3.47722	1.69918	5.49208	2.4983	2.23626	0.455623	1.41834	3.69064	7.50989	5.42892	3.93108
k__Eukaryota	p__Apicomplexa	c__Conoidasida	o__Eucoccidiorida	f__Eimeriidae	g__Eimeria	s__Eimeria_acervulina	2.44334	1.75836	2.95429	0.894185	1.0866	1.25465	1.32836	0.258168	2.72028	0.146688	1.86214	2.25639	3.81224	2.20515	1.78435
k__Eukaryota	p__Chytridiomycota	c__Neocallimastigomycetes	o__Neocallimastigales	f__Neocallimastigaceae	g__Neocallimastix	s__Neocallimastix_californiae	2.09311	1.03884	0.514667	0.909822	0.987636	0.164721	2.35438	1.01048	0.904016	0.303321	0.264852	0.355486	2.25227	0.458392	0.972285
k__Eukaryota	p__Evosea	c__unknown	o__Mastigamoebida	f__Entamoebidae	g__Entamoeba	s__Entamoeba_invadens	0.356654	5.17492	0.465573	0.915958	0.205488	0.04284	0.320738	0.33718	0	0.180312	0.0211943	0	1.0778	0.200786	0.664246
k__Eukaryota	p__Evosea	c__unknown	o__Mastigamoebida	f__Entamoebidae	g__Entamoeba	s__Entamoeba_histolytica	0	0	0	0	0	0	0	0.0550639	0.0735537	0.190382	0.179024	0.0433853	0	0	0.0386721
k__Eukaryota	p__Parabasalia	c__unknown	o__Trichomonadida	f__Trichomonadidae	g__Trichomonas	s__Trichomonas_vaginalis	0	0	0.0520655	0	0.0251166	0	0.0326076	0.0443613	0.0255445	0	0.0237018	0	0	0.0561352	0.018538

## Sheet: Table S6
Table S6. Microbial species identified in cecum content samples (Note: The unit for abundance is FPKM)
Kingdom	Phylum	class	order	family	genus	species	1011-2_cecum-1a	1127-2_cecum-1a	1137-2_cecum-1a	1576-2_cecum-1a	27-2_cecum-1a	738-2_cecum-2a	884-2_cecum-1a	911-2_cecum-1a	981-2_cecum-1a	X1007-2_cecum-2a	Mean	Note
k__Bacteria	p__Firmicutes	c__Clostridia	o__Eubacteriales	f__unknown	g__unknown	s__Clostridiales_bacterium	29670.6	24116.4	21829.3	23158.4	20969.5	28889.6	17068.5	26547.3	28584.5	21429.6	24226.4
k__Bacteria	p__Firmicutes	c__Clostridia	o__Eubacteriales	f__Lachnospiraceae	g__unknown	s__[Eubacterium]_rectale	406.725	1846.13	1168.8	358.644	515.606	612.28	550.823	311.828	806.469	401.002	697.83
k__Bacteria	p__unknown	c__unknown	o__unknown	f__unknown	g__unknown	s__uncultured_bacterium	488.821	401.921	425.81	587.755	611.585	495.736	481.31	609.513	594.828	616.005	531.328
k__Bacteria	p__Firmicutes	c__Negativicutes	o__Acidaminococcales	f__Acidaminococcaceae	g__Phascolarctobacterium	s__Phascolarctobacterium_succinatutens	539.758	398.953	589.837	520.595	345.577	485.677	451.703	554.388	696.23	444.732	502.745
k__Bacteria	p__Bacteroidetes	c__Bacteroidia	o__Bacteroidales	f__Prevotellaceae	g__Prevotella	s__Prevotella_copri	171.034	159.041	158.54	227.599	189.244	169.752	756.87	192.317	2512.33	193.313	473.005
k__Bacteria	p__Firmicutes	c__Clostridia	o__Eubacteriales	f__Oscillospiraceae	g__Faecalibacterium	s__Faecalibacterium_prausnitzii	459.752	374.349	394.815	395.722	384.624	499.364	337.125	400.534	523.186	411.11	418.058
k__Bacteria	p__Firmicutes	c__Erysipelotrichia	o__Erysipelotrichales	f__Turicibacteraceae	g__Turicibacter	s__Turicibacter_sanguinis	220.334	332.08	77.7974	253.724	430.493	127.728	90.7233	36.7523	1877.08	401.234	384.795
k__Bacteria	p__Proteobacteria	c__Gammaproteobacteria	o__Aeromonadales	f__Succinivibrionaceae	g__Succinivibrio	s__Succinivibrio_dextrinosolvens	154.224	247.242	536.453	19.2281	194.634	1967.5	113.331	20.448	356.884	90.7307	370.067
k__Bacteria	p__Firmicutes	c__Clostridia	o__Eubacteriales	f__Lachnospiraceae	g__Roseburia	s__Roseburia_inulinivorans	149.95	629.313	388.313	121.502	141.786	277.592	223.317	125.353	377.697	132.367	256.719
k__Bacteria	p__Bacteroidetes	c__Bacteroidia	o__Bacteroidales	f__Bacteroidaceae	g__Bacteroides	s__Bacteroides_fragilis	238.509	148.815	218.658	312.176	223.21	162.682	201.071	297.497	134.592	270.654	220.787
k__Bacteria	p__Bacteroidetes	c__Bacteroidia	o__Bacteroidales	f__unknown	g__Phocaeicola	s__Phocaeicola_vulgatus	216.18	156.965	256.093	282.692	123.155	111.826	138.966	181.139	120.194	235.951	182.316
k__Bacteria	p__Proteobacteria	c__Gammaproteobacteria	o__Enterobacterales	f__Enterobacteriaceae	g__Escherichia	s__Escherichia_coli	89.6227	39.2798	36.8466	57.8786	97.7065	1259.15	35.8278	45.847	86.0451	38.7099	178.691
k__Bacteria	p__Firmicutes	c__Clostridia	o__Eubacteriales	f__Lachnospiraceae	g__Mediterraneibacter	s__[Ruminococcus]_torques	154.931	265.81	241.895	133.866	163	186.756	149.033	120.29	228.131	125.905	176.962
k__Bacteria	p__Firmicutes	c__Clostridia	o__Eubacteriales	f__Lachnospiraceae	g__Muricomes	s__Muricomes_intestini	133.679	339.498	192.115	35.4422	141.71	36.6063	425.172	41.8776	236.423	97.1251	167.965
k__Bacteria	p__Bacteroidetes	c__Bacteroidia	o__Bacteroidales	f__Rikenellaceae	g__unknown	s__Rikenellaceae_bacterium	213.831	109.991	137.514	204.866	194.337	136.899	226.053	218.405	62.8223	164.96	166.968
k__Bacteria	p__Firmicutes	c__Clostridia	o__Eubacteriales	f__Oscillospiraceae	g__Ruminococcus	s__Ruminococcus_flavefaciens	113.494	99.8929	131.379	125.896	216.352	218.11	90.1932	161.062	157.967	198.877	151.322
k__Bacteria	p__Firmicutes	c__Clostridia	o__Eubacteriales	f__Lachnospiraceae	g__Mediterraneibacter	s__[Ruminococcus]_gnavus	89.6474	202.389	161.952	72.8125	88.6011	219.463	99.5762	63.01	187.293	66.6069	125.135
k__Bacteria	p__Proteobacteria	c__Gammaproteobacteria	o__Enterobacterales	f__Morganellaceae	g__Xenorhabdus	s__Xenorhabdus_bovienii	149.174	74.3406	108.022	163.558	136.585	105.206	121.517	126.39	57.0806	136.389	117.826
k__Bacteria	p__Bacteroidetes	c__Bacteroidia	o__Bacteroidales	f__Prevotellaceae	g__Prevotella	s__Prevotella_ruminicola	102.19	75.4154	68.1006	109.23	119.971	102.722	79.1642	102.556	290.659	114.793	116.48
k__Bacteria	p__unknown	c__unknown	o__unknown	f__unknown	g__unknown	s__bacterium_P201	82.6803	98.5277	79.8701	167.47	122.865	116.308	129.303	116.638	132.733	111.467	115.786
k__Bacteria	p__Firmicutes	c__Clostridia	o__Eubacteriales	f__Clostridiaceae	g__Butyricicoccus	s__Butyricicoccus_porcorum	64.288	281.002	218.415	45.0899	14.9304	135.368	96.0523	15.1811	225.124	18.5667	111.402
k__Bacteria	p__Firmicutes	c__Clostridia	o__Eubacteriales	f__Oscillospiraceae	g__Oscillibacter	s__Oscillibacter_sp.	87.396	85.8344	80.2546	82.2243	182.13	154.129	58.9334	108.401	88.0634	177.091	110.446
k__Bacteria	p__Firmicutes	c__Clostridia	o__Eubacteriales	f__Lachnospiraceae	g__Roseburia	s__Roseburia_intestinalis	52.4983	176.46	107.008	38.5363	97.8557	237.139	81.9346	36.1152	116.429	80.2234	102.42
k__Bacteria	p__Firmicutes	c__Negativicutes	o__Selenomonadales	f__Selenomonadaceae	g__Selenomonas	s__Selenomonas_ruminantium	42.5082	61.0247	51.9512	41.091	144.473	184.291	122.703	43.1169	104.294	93.5951	88.9048
k__Bacteria	p__Firmicutes	c__Clostridia	o__Eubacteriales	f__Eubacteriaceae	g__Eubacterium	s__Eubacterium_ventriosum	69.0303	139.221	122.257	64.1827	54.6961	70.7963	80.8593	53.3213	118.388	45.087	81.784
k__Bacteria	p__Firmicutes	c__Clostridia	o__Eubacteriales	f__Lachnospiraceae	g__Coprococcus	s__Coprococcus_eutactus	69.8573	104.726	112.652	70.9429	71.1064	86.3106	73.4405	55.4397	106.564	62.8287	81.3868
k__Bacteria	p__Spirochaetes	c__Spirochaetia	o__Spirochaetales	f__Spirochaetaceae	g__Treponema	s__Treponema_sp.	7.05557	48.9125	13.0621	37.0979	49.4834	43.8098	188.146	57.9404	63.2293	124.938	63.3675
k__Bacteria	p__Firmicutes	c__Clostridia	o__Eubacteriales	f__Lachnospiraceae	g__unknown	s__Lachnospiraceae_bacterium	58.136	135.8	103.158	38.6716	41.038	44.1999	55.556	36.2884	68.4047	38.2198	61.9472
k__Bacteria	p__Firmicutes	c__Clostridia	o__Eubacteriales	f__Oscillospiraceae	g__Ruminococcus	s__uncultured_Ruminococcus_sp.	43.4869	49.1788	70.7588	50.8209	71.5727	74.1552	53.8285	56.8061	72.8835	70.0698	61.3561
k__Bacteria	p__Firmicutes	c__Clostridia	o__Eubacteriales	f__Lachnospiraceae	g__Coprococcus	s__Coprococcus_comes	38.6529	38.1529	213.302	40.8906	30.9473	33.3075	34.5921	34.1986	46.4979	27.9666	53.8509
k__Bacteria	p__Firmicutes	c__Clostridia	o__Eubacteriales	f__Lachnospiraceae	g__Dorea	s__Dorea_formicigenerans	57.8011	51.2075	109.346	60.2527	37.1176	39.3151	37.2691	55.6259	55.6074	30.8355	53.4378
k__Bacteria	p__Proteobacteria	c__Gammaproteobacteria	o__Aeromonadales	f__Succinivibrionaceae	g__Succinivibrio	s__Succinivibrio_sp.	4.42523	22.2374	80.8942	1.10667	23.2313	314.917	11.7548	0.561556	52.1875	7.31665	51.8633
k__Bacteria	p__Firmicutes	c__Negativicutes	o__Selenomonadales	f__Selenomonadaceae	g__Anaerovibrio	s__Anaerovibrio_slackiae	0.470972	31.6646	23.2043	13.8314	106.637	52.0223	131.457	12.2094	61.1552	71.6767	50.4329
k__Bacteria	p__Firmicutes	c__Clostridia	o__Eubacteriales	f__Clostridiaceae	g__Clostridium	s__Clostridium_butyricum	25.9684	18.0353	277.202	28.2595	31.6349	17.7043	17.6571	4.53449	32.4409	19.5743	47.3012
k__Bacteria	p__Firmicutes	c__Clostridia	o__Eubacteriales	f__Oscillospiraceae	g__unknown	s__Ruminococcaceae_bacterium_P7	54.1282	63.8932	16.6053	17.934	29.0235	37.3354	28.5942	36.2452	100.68	40.5632	42.5002
k__Bacteria	p__Bacteroidetes	c__Bacteroidia	o__Bacteroidales	f__unknown	g__Phocaeicola	s__Phocaeicola_plebeius	45.3507	40.4646	36.6049	50.9012	40.5172	26.7207	43.5721	43.6231	39.9904	47.6561	41.5401
k__Bacteria	p__Bacteroidetes	c__Bacteroidia	o__Bacteroidales	f__Dysgonomonadaceae	g__Dysgonomonas	s__uncultured_Dysgonomonas_sp.	36.7016	44.7075	24.5025	37.0308	45.2567	26.798	50.2535	48.8817	60.6609	32.6028	40.7396
k__Bacteria	p__Firmicutes	c__Clostridia	o__Eubacteriales	f__Lachnospiraceae	g__Dorea	s__Dorea_longicatena	27.294	44.3037	67.4383	34.0906	38.5352	40.972	36.8447	33.4265	51.0715	28.5394	40.2516
k__Bacteria	p__Firmicutes	c__Clostridia	o__Eubacteriales	f__Lachnospiraceae	g__Butyrivibrio	s__Butyrivibrio_fibrisolvens	37.0671	49.1524	43.8869	29.8447	41.758	50.2427	32.0889	30.3089	40.2687	35.7236	39.0342
k__Bacteria	p__Firmicutes	c__Clostridia	o__Eubacteriales	f__Lachnospiraceae	g__Blautia	s__Blautia_obeum	34.0647	60.4887	51.1878	27.8413	29.1039	35.9065	26.2901	25.2696	40.2778	36.7569	36.7187
k__Bacteria	p__Firmicutes	c__Clostridia	o__Eubacteriales	f__Oscillospiraceae	g__Flavonifractor	s__Flavonifractor_plautii	43.4207	32.1376	42.6159	31.2194	34.9145	35.3391	27.2864	31.7069	46.1557	32.3714	35.7168
k__Bacteria	p__Verrucomicrobia	c__Verrucomicrobiae	o__Verrucomicrobiales	f__Akkermansiaceae	g__Akkermansia	s__Akkermansia_muciniphila	12.9218	3.79547	15.1248	17.8077	83.355	90.0946	11.2087	51.5913	5.46247	38.6417	33.0004
k__Bacteria	p__Bacteroidetes	c__Bacteroidia	o__Bacteroidales	f__unknown	g__unknown	s__Bacteroidales_bacterium_WCE2004	42.015	13.2693	28.6443	49.0617	24.7046	8.89261	68.1884	24.4247	19.2524	27.6668	30.612
k__Bacteria	p__Bacteroidetes	c__Bacteroidia	o__Bacteroidales	f__Bacteroidaceae	g__Bacteroides	s__Bacteroides_xylanisolvens	30.9034	13.3836	21.9459	37.7152	44.2282	28.6196	17.1227	49.5381	15.0742	40.4548	29.8986
k__Bacteria	p__Proteobacteria	c__Gammaproteobacteria	o__Pseudomonadales	f__Pseudomonadaceae	g__Pseudomonas	s__Pseudomonas_syringae_group_genomosp._3	41.3549	9.08854	23.1901	35.2431	42.8906	20.3434	19.2976	42.0049	10.7611	47.713	29.1887
k__Bacteria	p__Firmicutes	c__Clostridia	o__Eubacteriales	f__Oscillospiraceae	g__Ruminococcus	s__Ruminococcus_sp.	16.2003	28.0218	12.7308	18.0078	32.7348	45.5505	22.1381	25.2514	44.7232	29.9042	27.5263
k__Bacteria	p__Firmicutes	c__Clostridia	o__Eubacteriales	f__Lachnospiraceae	g__Lachnoclostridium	s__[Clostridium]_populeti	7.32112	72.7875	64.902	13.1472	9.38678	11.5838	11.8594	4.5412	65.6601	9.96766	27.1157
k__Bacteria	p__Firmicutes	c__Clostridia	o__Eubacteriales	f__Oscillospiraceae	g__Ruminococcus	s__Ruminococcus_albus	23.2909	16.5231	16.3226	24.8294	40.8507	33.8882	18.5061	34.4044	17.6377	44.4004	27.0654
k__Eukaryota	p__Arthropoda	c__Arachnida	o__Ixodida	f__Ixodidae	g__Ixodes	s__Ixodes_ricinus	21.2488	21.902	25.1661	32.8218	23.6383	24.6452	12.8759	20.4803	35.6975	21.997	24.0473
k__Bacteria	p__Bacteroidetes	c__Bacteroidia	o__Bacteroidales	f__Prevotellaceae	g__Alloprevotella	s__Alloprevotella_sp._E39	18.8992	48.8305	15.2084	16.0437	20.9692	43.1436	15.0085	21.8685	9.87933	25.1375	23.4988
k__Bacteria	p__Firmicutes	c__Clostridia	o__Eubacteriales	f__Eubacteriaceae	g__Eubacterium	s__Eubacterium_ramulus	18.0931	46.4708	49.6034	12.2788	19.2701	18.2386	17.1638	15.7337	21.7485	15.3902	23.3991
k__Bacteria	p__Spirochaetes	c__Spirochaetia	o__Spirochaetales	f__Spirochaetaceae	g__Treponema	s__Treponema_denticola	1.57734	34.5929	9.04412	10.0513	20.2805	9.40386	63.0386	14.4054	16.7645	51.2992	23.0458
k__Bacteria	p__Firmicutes	c__Clostridia	o__Eubacteriales	f__Clostridiaceae	g__Hungatella	s__Hungatella_hathewayi	17.6855	23.0503	33.7258	17.4645	14.5371	29.7164	15.9081	13.5515	47.9023	12.1451	22.5687
k__Bacteria	p__Bacteroidetes	c__Bacteroidia	o__Bacteroidales	f__Bacteroidaceae	g__Bacteroides	s__Bacteroides_pyogenes	16.4923	7.68283	10.8574	32.2831	18.8359	11.1015	7.34008	19.8178	58.0874	39.4702	22.1969
k__Bacteria	p__Firmicutes	c__Bacilli	o__Lactobacillales	f__Lactobacillaceae	g__Ligilactobacillus	s__Ligilactobacillus_ruminis	10.4248	10.7429	17.5296	3.01518	43.365	92.3879	13.5242	4.16089	12.8876	5.27376	21.3312
k__Bacteria	p__Firmicutes	c__Clostridia	o__Eubacteriales	f__Oscillospiraceae	g__Ruminococcus	s__Ruminococcus_bromii	11.8297	15.1571	13.9156	12.1349	33.3421	38.5794	18.9911	16.7482	21.858	30.046	21.2602
k__Bacteria	p__Candidatus_Saccharibacteria	c__unknown	o__unknown	f__unknown	g__unknown	s__TM7_phylum_sp._oral_taxon_351	22.3063	16.0145	16.6782	52.1209	35.696	9.95288	11.4159	23.7942	6.99781	9.38589	20.4363
k__Bacteria	p__Actinobacteria	c__Actinomycetia	o__Bifidobacteriales	f__Bifidobacteriaceae	g__Bifidobacterium	s__Bifidobacterium_longum	36.6192	16.9901	17.8365	20.8659	16.6985	23.4811	11.4759	23.4636	10.1314	17.9789	19.5541
k__Bacteria	p__Firmicutes	c__Clostridia	o__Eubacteriales	f__Peptostreptococcaceae	g__Clostridioides	s__Clostridioides_difficile	15.0142	25.5174	10.7967	21.3411	14.0991	7.388	9.77188	7.26291	67.3209	16.5457	19.5058
k__Bacteria	p__Firmicutes	c__Clostridia	o__Eubacteriales	f__Clostridiaceae	g__Clostridium	s__uncultured_Clostridium_sp.	14.0524	20.7502	14.8338	15.3947	16.9209	15.5825	11.559	9.00506	53.3221	11.4986	18.2919
k__Bacteria	p__Firmicutes	c__Clostridia	o__unknown	f__unknown	g__unknown	s__Clostridia_bacterium	5.61329	27.7079	21.8569	5.80606	8.12023	9.99997	19.6792	6.64948	61.9874	4.8228	17.2243
k__Bacteria	p__Firmicutes	c__Clostridia	o__Eubacteriales	f__Lachnospiraceae	g__Enterocloster	s__Enterocloster_bolteae	6.94463	16.9043	32.2867	9.14713	13.4135	26.81	11.2816	11.7887	27.5813	11.2418	16.74
k__Bacteria	p__Firmicutes	c__Clostridia	o__Eubacteriales	f__Clostridiaceae	g__Clostridium	s__Clostridium_botulinum	14.9016	24.4982	16.4934	15.4429	16.6027	10.645	8.55973	3.70709	44.8098	11.1795	16.684
k__Bacteria	p__Bacteroidetes	c__Bacteroidia	o__Bacteroidales	f__Bacteroidaceae	g__Bacteroides	s__Bacteroides_uniformis	6.68168	21.3884	18.0547	15.1478	12.1602	15.2819	20.7983	14.5001	24.9074	15.6335	16.4554
k__Bacteria	p__Firmicutes	c__Clostridia	o__Eubacteriales	f__Lachnospiraceae	g__Lachnobacterium	s__Lachnobacterium_bovis	21.1566	35.4701	32.5435	7.75708	5.10837	8.13019	6.52482	2.52391	30.8605	5.59747	15.5672
k__Bacteria	p__Firmicutes	c__Clostridia	o__Eubacteriales	f__Lachnospiraceae	g__Roseburia	s__Roseburia_sp._499	9.26866	35.3161	39.8853	3.53254	14.6356	12.5938	4.69481	2.62323	20.8383	10.8635	15.4252
k__Bacteria	p__Firmicutes	c__Clostridia	o__Eubacteriales	f__Clostridiaceae	g__Clostridium	s__Clostridium_perfringens	13.7353	14.7096	5.23906	14.036	21.8107	10.5286	10.9698	4.70842	43.9997	13.1897	15.2927
k__Bacteria	p__Bacteroidetes	c__Bacteroidia	o__Bacteroidales	f__Prevotellaceae	g__Prevotella	s__Prevotella_intermedia	29.3376	13.3164	10.5061	13.5415	12.4347	13.5297	16.4743	9.95293	20.1921	12.7278	15.2013
k__Bacteria	p__Bacteroidetes	c__Bacteroidia	o__Bacteroidales	f__Bacteroidaceae	g__Bacteroides	s__Bacteroides_stercoris	12.514	8.50289	18.3196	33.9404	15.8911	6.95436	11.3123	13.9628	9.9161	15.6773	14.6991
k__Bacteria	p__Planctomycetes	c__Planctomycetia	o__Gemmatales	f__Gemmataceae	g__Tuwongella	s__Tuwongella_immobilis	13.877	11.576	18.927	15.2987	16.0539	12.157	11.9161	11.2579	19.7928	15.2176	14.6074
k__Bacteria	p__Spirochaetes	c__Spirochaetia	o__Spirochaetales	f__Spirochaetaceae	g__Treponema	s__Treponema_bryantii	0.632893	11.3867	1.99454	4.75358	9.01901	5.88702	50.6616	12.2865	20.2009	28.5495	14.5372
k__Bacteria	p__Firmicutes	c__Clostridia	o__Eubacteriales	f__Lachnospiraceae	g__Mediterraneibacter	s__[Ruminococcus]_lactaris	7.64423	30.2308	28.0232	5.89841	9.96246	13.2699	8.85011	5.29637	23.9236	8.61372	14.1713
k__Bacteria	p__Bacteroidetes	c__Bacteroidia	o__Bacteroidales	f__Rikenellaceae	g__Alistipes	s__Alistipes_onderdonkii	13.5221	8.59034	11.8568	14.8785	15.6149	10.436	14.4559	24.8704	3.44156	15.7301	13.3397
k__Bacteria	p__Bacteroidetes	c__Bacteroidia	o__Bacteroidales	f__unknown	g__Phocaeicola	s__Phocaeicola_dorei	13.7442	12.2892	15.9444	20.7797	11.4602	9.333	12.1814	12.9935	8.24086	16.214	13.318
k__Bacteria	p__Bacteroidetes	c__Bacteroidia	o__Bacteroidales	f__Bacteroidaceae	g__Bacteroides	s__Bacteroides_cellulosilyticus	11.7768	9.56468	17.6566	15.8968	12.976	8.3595	11.8933	19.6773	8.59662	12.6846	12.9082
k__Bacteria	p__Firmicutes	c__Clostridia	o__Eubacteriales	f__Lachnospiraceae	g__Lachnoclostridium	s__[Clostridium]_symbiosum	9.15746	24.3849	29.7051	10.6886	4.72195	6.60389	7.95587	6.678	22.4963	5.92074	12.8313
k__Bacteria	p__Firmicutes	c__Clostridia	o__Eubacteriales	f__Lachnospiraceae	g__Lachnoclostridium	s__[Clostridium]_scindens	2.78131	43.0259	14.114	3.62113	6.40878	12.7254	7.53387	3.55372	20.2495	9.34334	12.3357
k__Bacteria	p__Spirochaetes	c__Spirochaetia	o__Spirochaetales	f__Spirochaetaceae	g__Treponema	s__Treponema_porcinum	0.209865	42.7265	5.01446	0.505717	16.348	7.83514	28.0965	1.74664	5.72691	14.9941	12.3204
k__Bacteria	p__Bacteroidetes	c__Bacteroidia	o__Bacteroidales	f__Bacteroidaceae	g__Bacteroides	s__Bacteroides_eggerthii	8.88085	13.1587	6.9327	13.4354	11.9473	11.0392	10.3726	14.5492	18.9822	11.2544	12.0553
k__Bacteria	p__Firmicutes	c__Clostridia	o__Eubacteriales	f__Lachnospiraceae	g__Coprococcus	s__Coprococcus_catus	19.5872	10.3372	9.64134	25.9494	11.0154	5.78283	4.57248	8.8883	15.0715	8.36126	11.9207
k__Bacteria	p__Bacteroidetes	c__Bacteroidia	o__Bacteroidales	f__Tannerellaceae	g__Parabacteroides	s__Parabacteroides_goldsteinii	19.0655	6.05956	11.1825	14.9931	10.81	4.21927	17.3863	8.71025	5.04376	12.6587	11.0129
k__Bacteria	p__Bacteroidetes	c__Bacteroidia	o__Bacteroidales	f__Bacteroidaceae	g__Bacteroides	s__Bacteroides_ovatus	3.19305	3.16067	5.86018	1.97451	10.4217	39.9698	6.19995	3.77263	8.22199	22.6455	10.542
k__Bacteria	p__Firmicutes	c__Clostridia	o__Eubacteriales	f__Clostridiaceae	g__Butyricicoccus	s__Butyricicoccus_pullicaecorum	9.2268	5.35226	5.17087	10.5736	16.884	12.2242	7.88006	13.0347	8.16072	15.9888	10.4496
k__Bacteria	p__Firmicutes	c__Clostridia	o__Eubacteriales	f__Oscillospiraceae	g__Ruminococcus	s__Ruminococcus_sp._JE7A12	2.2992	14.2215	3.29942	2.44214	7.06669	31.5007	9.0941	7.48965	21.5047	3.32914	10.2247
k__Bacteria	p__Bacteroidetes	c__Bacteroidia	o__Bacteroidales	f__Tannerellaceae	g__Tannerella	s__Tannerella_sp._oral_taxon_HOT-286	11.0991	6.01837	9.97775	11.8724	11.1732	12.6909	14.347	11.5838	3.22101	9.47206	10.1456
k__Bacteria	p__Bacteroidetes	c__Bacteroidia	o__Bacteroidales	f__Prevotellaceae	g__Prevotella	s__Prevotella_bryantii	6.98013	14.4713	4.96361	5.32531	11.166	14.0409	8.26416	10.2771	11.7374	6.93913	9.41649
k__Bacteria	p__Firmicutes	c__Clostridia	o__Eubacteriales	f__Lachnospiraceae	g__Blautia	s__Blautia_producta	3.78739	19.2821	22.718	5.56604	3.7237	5.63266	8.11402	5.80385	11.1379	4.35051	9.01161
k__Bacteria	p__Verrucomicrobia	c__unknown	o__unknown	f__unknown	g__unknown	s__Verrucomicrobia_bacterium	6.15255	8.00142	19.7387	13.6046	20.2027	3.03928	2.72729	4.92005	2.45936	5.43686	8.62828
k__Bacteria	p__Firmicutes	c__Clostridia	o__Eubacteriales	f__Lachnospiraceae	g__unknown	s__Lachnospiraceae_bacterium_2_1_46FAA	1.32134	12.9387	42.4701	3.66084	1.92442	2.09868	2.8932	0.906761	14.9783	1.29711	8.44894
k__Bacteria	p__Firmicutes	c__Clostridia	o__Eubacteriales	f__Clostridiaceae	g__Clostridium	s__Clostridium_sp._CT4	6.78665	10.2013	1.91811	8.30477	6.96362	2.70802	2.15321	0.721568	26.1304	7.25241	7.31401
k__Bacteria	p__Firmicutes	c__Clostridia	o__Eubacteriales	f__Lachnospiraceae	g__Johnsonella	s__Johnsonella_ignava	3.95956	12.608	10.5626	4.67432	6.08946	6.76209	9.73643	3.87167	7.87117	5.06057	7.11959
k__Bacteria	p__Firmicutes	c__Negativicutes	o__Acidaminococcales	f__Acidaminococcaceae	g__Phascolarctobacterium	s__Phascolarctobacterium_faecium	11.0876	2.23561	11.4963	10.2814	6.46363	3.57974	4.56041	9.68508	2.30394	8.55224	7.02461
k__Bacteria	p__Bacteroidetes	c__Bacteroidia	o__Bacteroidales	f__Odoribacteraceae	g__Odoribacter	s__Odoribacter_splanchnicus	4.80294	2.53685	2.99395	7.57079	12.2756	12.5719	3.59249	8.22011	1.95999	12.5964	6.9121
k__Bacteria	p__Firmicutes	c__unknown	o__unknown	f__unknown	g__unknown	s__Firmicutes_bacterium	6.21676	5.69365	5.94035	8.89795	8.85851	9.14929	5.11616	4.24344	8.28845	5.37574	6.77803
k__Bacteria	p__Firmicutes	c__Bacilli	o__Lactobacillales	f__Streptococcaceae	g__Streptococcus	s__Streptococcus_suis	0.886499	17.6546	17.0878	2.6821	1.62079	4.84374	7.36707	1.94253	9.22266	2.55543	6.58632
k__Bacteria	p__Firmicutes	c__Clostridia	o__Eubacteriales	f__Oscillospiraceae	g__unknown	s__[Clostridium]_leptum	3.86783	7.81504	4.28258	7.11448	10.4057	5.164	2.55463	6.41965	7.99311	8.2543	6.38713
k__Bacteria	p__Firmicutes	c__Erysipelotrichia	o__Erysipelotrichales	f__Erysipelotrichaceae	g__Erysipelatoclostridium	s__[Clostridium]_spiroforme	5.15472	5.28693	8.69027	6.28685	9.84311	5.33154	4.7157	8.30047	2.53099	6.87157	6.30122
k__Bacteria	p__Firmicutes	c__Bacilli	o__Lactobacillales	f__Enterococcaceae	g__Enterococcus	s__Enterococcus_cecorum	3.94239	6.86521	11.6544	4.17897	8.22368	5.23401	2.09858	6.41103	5.22398	5.49154	5.93238
k__Bacteria	p__Firmicutes	c__Tissierellia	o__Tissierellales	f__Peptoniphilaceae	g__Finegoldia	s__Finegoldia_magna	6.6809	8.22518	6.83017	10.1991	4.35864	2.38003	2.20121	5.25852	5.48774	2.13594	5.37574
k__Archaea	p__Euryarchaeota	c__Methanobacteria	o__Methanobacteriales	f__Methanobacteriaceae	g__Methanobrevibacter	s__Methanobrevibacter_millerae	13.2484	5.19954	2.98883	3.62337	6.97372	6.3687	1.82654	4.8877	2.11838	5.93623	5.31714
k__Bacteria	p__Bacteroidetes	c__Bacteroidia	o__Bacteroidales	f__Bacteroidaceae	g__Bacteroides	s__Bacteroides_thetaiotaomicron	6.13795	2.54911	5.01855	5.31279	5.58121	3.24069	3.84966	6.7299	5.12655	6.98668	5.05331
k__Bacteria	p__Firmicutes	c__Clostridia	o__Eubacteriales	f__Lachnospiraceae	g__Anaerotignum	s__Anaerotignum_lactatifermentans	3.3858	3.91423	4.58534	5.21528	4.6236	8.89889	4.859	2.29278	8.50977	4.15456	5.04393
k__Bacteria	p__Firmicutes	c__Clostridia	o__Eubacteriales	f__Oscillospiraceae	g__Subdoligranulum	s__Subdoligranulum_sp.	9.52161	6.21928	3.14346	3.51963	2.58725	5.04676	3.41434	4.6674	7.57771	3.67978	4.93772
k__Bacteria	p__Firmicutes	c__Clostridia	o__Eubacteriales	f__Lachnospiraceae	g__Anaerostipes	s__Anaerostipes_sp._992a	4.88637	10.5088	13.2195	2.15757	4.13573	0.79892	3.21569	1.42615	6.38275	2.53555	4.9267
k__Bacteria	p__Firmicutes	c__Clostridia	o__Eubacteriales	f__Lachnospiraceae	g__Anaerostipes	s__Anaerostipes_hadrus	8.58374	4.31448	15.4799	2.00413	5.38493	0.992897	3.93851	1.56068	3.07479	3.47415	4.88082
k__Bacteria	p__Bacteroidetes	c__Bacteroidia	o__Bacteroidales	f__Prevotellaceae	g__Prevotella	s__Prevotella_sp._P3-122	1.85162	4.02489	3.84444	4.45504	4.3104	5.99016	5.89543	2.40084	10.3413	5.43352	4.85477
k__Bacteria	p__Firmicutes	c__Clostridia	o__Eubacteriales	f__Oscillospiraceae	g__Flavonifractor	s__uncultured_Flavonifractor_sp.	3.78423	2.23044	3.18874	5.36482	6.52533	5.13772	2.24051	8.99299	1.83346	5.30125	4.45995
k__Bacteria	p__Firmicutes	c__Negativicutes	o__Selenomonadales	f__Selenomonadaceae	g__Selenomonas	s__Selenomonas_sp._F0473	6.7208	1.48509	2.13495	4.70841	6.43905	2.30699	3.44883	7.62256	2.6343	6.52148	4.40225
k__Bacteria	p__Proteobacteria	c__Gammaproteobacteria	o__Enterobacterales	f__Enterobacteriaceae	g__Salmonella	s__Salmonella_enterica	2.96974	1.38458	1.5085	1.02576	3.98293	25.1845	0.923243	3.01809	1.84663	2.11587	4.39599
k__Bacteria	p__Firmicutes	c__Clostridia	o__Eubacteriales	f__Lachnospiraceae	g__Dorea	s__Dorea_sp._5-2	1.59066	5.39258	4.60749	0.848949	4.82625	14.9304	0.869081	0.318144	5.72917	3.73172	4.28444
k__Bacteria	p__Bacteroidetes	c__Bacteroidia	o__Bacteroidales	f__Tannerellaceae	g__Tannerella	s__Tannerella_forsythia	3.09009	2.27036	2.58625	4.07636	7.96036	4.89778	1.18449	3.08158	2.60599	10.5107	4.2264
k__Bacteria	p__Firmicutes	c__Erysipelotrichia	o__Erysipelotrichales	f__Erysipelotrichaceae	g__unknown	s__Erysipelotrichaceae_bacterium	1.95794	8.76153	2.7407	4.09229	2.43892	0.632326	2.20101	1.23643	11.7714	3.06808	3.89007
k__Bacteria	p__Bacteroidetes	c__Bacteroidia	o__Bacteroidales	f__Rikenellaceae	g__Alistipes	s__Alistipes_shahii	5.72229	1.67252	1.57454	5.06557	5.34996	3.22389	4.46496	6.46805	0.427132	3.94123	3.79101
k__Bacteria	p__Firmicutes	c__Negativicutes	o__Selenomonadales	f__Selenomonadaceae	g__Anaerovibrio	s__Anaerovibrio_lipolyticus	0.292491	2.82857	1.00441	0.8918	8.00925	2.83303	12.4546	0.794861	4.40613	4.15892	3.76741
k__Bacteria	p__Bacteroidetes	c__Bacteroidia	o__Bacteroidales	f__Bacteroidaceae	g__Bacteroides	s__Bacteroides_caccae	3.45312	0.371824	1.38849	3.57749	2.86716	1.91238	2.78697	4.22616	12.8525	3.0854	3.65214
k__Bacteria	p__Firmicutes	c__Clostridia	o__Eubacteriales	f__Lachnospiraceae	g__Roseburia	s__Roseburia_sp._CAG:182	0.0285178	0.0641154	0.0146393	0	0.0456438	35.4207	0.0984391	0	0.100647	0.66154	3.64343
k__Archaea	p__Euryarchaeota	c__Methanobacteria	o__Methanobacteriales	f__Methanobacteriaceae	g__Methanobrevibacter	s__Methanobrevibacter_smithii	7.32379	5.39787	2.42786	4.80953	4.03984	1.52764	1.34996	4.48817	1.85963	3.10274	3.6327
k__Bacteria	p__Firmicutes	c__Erysipelotrichia	o__Erysipelotrichales	f__Turicibacteraceae	g__Turicibacter	s__Turicibacter_sp._H121	1.78961	3.26878	0.900479	2.21708	4.21106	0.783371	0.828171	0.171725	17.7944	3.95167	3.59164
k__Bacteria	p__Bacteroidetes	c__Bacteroidia	o__Bacteroidales	f__unknown	g__unknown	s__Bacteroidales_bacterium	0.158531	19.8064	3.67482	0.229569	0.617782	0.928016	0.143237	0.22283	9.03543	0.282675	3.50993
k__Bacteria	p__Firmicutes	c__Clostridia	o__Eubacteriales	f__Eubacteriaceae	g__Acetobacterium	s__Acetobacterium_wieringae	2.67797	10.46	11.3384	1.91128	2.20184	0.494034	0.741823	0.460913	3.53293	0.914906	3.47341
k__Bacteria	p__Firmicutes	c__Clostridia	o__Eubacteriales	f__Lachnospiraceae	g__Anaerobutyricum	s__Anaerobutyricum_hallii	3.7992	3.02907	6.85524	4.59802	1.96133	2.60604	2.72768	2.61491	4.66494	1.69627	3.45527
k__Bacteria	p__Firmicutes	c__Negativicutes	o__Selenomonadales	f__Selenomonadaceae	g__Mitsuokella	s__Mitsuokella_multacida	0.829032	2.1473	1.72319	1.18758	7.22708	3.97283	6.57664	1.84448	4.71371	4.1031	3.43249
k__Bacteria	p__Firmicutes	c__Clostridia	o__Eubacteriales	f__Peptostreptococcaceae	g__Paeniclostridium	s__Paeniclostridium_sordellii	2.53	4.2846	0.886831	3.55192	3.08911	0.869143	1.44956	0.725182	13.2401	2.73084	3.33572
k__Bacteria	p__Bacteroidetes	c__Bacteroidia	o__Bacteroidales	f__Bacteroidaceae	g__Bacteroides	s__Bacteroides_heparinolyticus	1.84925	8.0856	2.99952	2.70008	1.28657	3.33167	1.47509	1.86222	6.30626	3.42519	3.33215
k__Bacteria	p__Firmicutes	c__Negativicutes	o__Acidaminococcales	f__Acidaminococcaceae	g__Phascolarctobacterium	s__Phascolarctobacterium_sp.	3.34473	3.09531	2.25062	4.70104	2.83093	3.2818	2.22547	3.39758	2.5829	4.11708	3.18275
k__Bacteria	p__Firmicutes	c__Clostridia	o__Eubacteriales	f__Peptostreptococcaceae	g__Peptoanaerobacter	s__Peptoanaerobacter_stomatis	2.9044	1.13422	0.965299	4.68686	4.07215	3.37995	3.14468	4.76313	1.62303	5.09514	3.17688
k__Bacteria	p__Firmicutes	c__Clostridia	o__Eubacteriales	f__Oscillospiraceae	g__Thermoclostridium	s__Thermoclostridium_stercorarium	1.53827	1.27969	3.06575	2.38986	2.88507	3.51883	2.87957	2.79778	7.26519	3.93429	3.15543
k__Bacteria	p__Firmicutes	c__Negativicutes	o__Acidaminococcales	f__Acidaminococcaceae	g__unknown	s__Acidaminococcaceae_bacterium	2.37356	1.93618	3.8225	3.01593	5.69819	3.94201	2.13982	2.63355	3.05716	2.13562	3.07545
k__Bacteria	p__Firmicutes	c__Clostridia	o__Eubacteriales	f__Oscillospiraceae	g__unknown	s__[Eubacterium]_siraeum	3.31788	0.469444	0.503753	2.3494	6.91525	3.16791	1.30977	3.59002	2.09474	5.65413	2.93723
k__Bacteria	p__Firmicutes	c__Clostridia	o__Eubacteriales	f__Lachnospiraceae	g__Enterocloster	s__Enterocloster_clostridioformis	2.77016	5.2112	4.26685	2.21135	2.87992	1.17928	2.26824	0.815117	3.80401	3.86934	2.92755
k__Bacteria	p__Firmicutes	c__Clostridia	o__Eubacteriales	f__Eubacteriaceae	g__Eubacterium	s__Eubacterium_sp.	2.35391	5.00705	7.13763	1.03486	2.41308	1.31988	2.68724	1.49933	3.18683	2.00593	2.86457
k__Bacteria	p__Firmicutes	c__Clostridia	o__Eubacteriales	f__Peptostreptococcaceae	g__Paraclostridium	s__Paraclostridium_bifermentans	2.19509	3.03416	0.808793	2.81198	2.5804	0.297613	1.1686	1.35076	10.646	3.01157	2.7905
k__Bacteria	p__Firmicutes	c__Clostridia	o__Eubacteriales	f__Lachnospiraceae	g__Enterocloster	s__Enterocloster_lavalensis	0.626018	7.23371	3.90604	1.3598	0.675564	1.21263	3.3382	0.829643	7.65154	0.65499	2.74881
k__Bacteria	p__Firmicutes	c__Bacilli	o__Lactobacillales	f__Enterococcaceae	g__Enterococcus	s__Enterococcus_faecalis	3.54347	2.45254	0.601057	3.86184	1.64391	3.8198	3.16669	2.53233	1.98479	1.60455	2.5211
k__Bacteria	p__Firmicutes	c__Clostridia	o__Eubacteriales	f__Clostridiaceae	g__Clostridium	s__Clostridium_beijerinckii	2.92193	2.56266	2.06851	1.59326	4.08223	1.09173	1.98523	0.23897	7.12684	1.48016	2.51515
k__Bacteria	p__Bacteroidetes	c__unknown	o__unknown	f__unknown	g__unknown	s__Bacteroidetes_bacterium	0.640814	0.24123	0.0563633	0.280715	8.29426	1.63248	0.340945	4.2763	0.508521	8.34439	2.4616
k__Bacteria	p__Firmicutes	c__Clostridia	o__Eubacteriales	f__Lachnospiraceae	g__unknown	s__Lachnospiraceae_bacterium_7_1_58FAA	0.103943	5.02072	3.68967	0.451557	1.99651	5.22715	1.0126	0.961695	5.05282	0.832578	2.43493
k__Bacteria	p__Firmicutes	c__Clostridia	o__Eubacteriales	f__Eubacteriaceae	g__Eubacterium	s__Eubacterium_plexicaudatum	0.673317	7.2722	4.96501	0.265917	4.62386	0.691647	1.11273	0.147492	0.581895	3.65962	2.39937
k__Bacteria	p__Firmicutes	c__Clostridia	o__Eubacteriales	f__Lachnospiraceae	g__Enterocloster	s__Enterocloster_citroniae	1.19928	5.16104	8.09339	1.64381	0.457851	0.781568	1.53432	0.913613	2.4806	1.16584	2.34313
k__Bacteria	p__Firmicutes	c__Clostridia	o__Eubacteriales	f__Oscillospiraceae	g__Acetivibrio	s__Acetivibrio_ethanolgignens	0.415771	7.61241	1.37817	0.112889	1.21517	2.01342	5.29074	0.0626145	3.52901	1.08753	2.27177
k__Bacteria	p__Bacteroidetes	c__Bacteroidia	o__Bacteroidales	f__Porphyromonadaceae	g__unknown	s__Porphyromonadaceae_bacterium	1.47442	2.71463	1.42662	1.53138	2.66653	2.6456	3.23524	1.87261	3.24185	1.8757	2.26846
k__Bacteria	p__Proteobacteria	c__Epsilonproteobacteria	o__Campylobacterales	f__Campylobacteraceae	g__Campylobacter	s__Campylobacter_lanienae	0.838546	2.93566	1.58236	0.786925	2.60678	1.80596	3.12675	1.13923	6.30432	1.23843	2.2365
k__Bacteria	p__Firmicutes	c__Clostridia	o__Eubacteriales	f__Oscillospiraceae	g__Anaerotruncus	s__Anaerotruncus_colihominis	1.39813	2.70166	2.12057	1.86147	2.69224	2.63848	1.7816	2.33742	1.47718	2.72761	2.17364
k__Bacteria	p__Bacteroidetes	c__Bacteroidia	o__Bacteroidales	f__Prevotellaceae	g__unknown	s__Prevotellaceae_bacterium	1.28086	1.48682	1.55184	2.77186	2.18617	2.44384	2.39242	2.54433	0.80466	2.80192	2.02647
k__Bacteria	p__Bacteroidetes	c__Bacteroidia	o__Bacteroidales	f__Tannerellaceae	g__Parabacteroides	s__Parabacteroides_distasonis	1.00729	0.312128	0.639548	2.29809	2.52594	3.47806	0.50083	3.5315	0.614107	5.31348	2.0221
k__Bacteria	p__Firmicutes	c__Clostridia	o__Eubacteriales	f__Clostridiaceae	g__Clostridium	s__Clostridium_baratii	1.3386	2.71239	0.972103	1.63607	3.14099	1.67121	1.23376	0.288304	6.03066	1.12865	2.01527
k__Bacteria	p__Firmicutes	c__Clostridia	o__Eubacteriales	f__Peptostreptococcaceae	g__Romboutsia	s__Romboutsia_sp._CE17	1.35861	1.86461	0.518919	2.02328	1.23734	0.408115	0.991785	0.431254	9.229	1.47379	1.95367
k__Bacteria	p__Firmicutes	c__Clostridia	o__Eubacteriales	f__Clostridiaceae	g__Clostridium	s__Clostridium_carnis	0.495806	0.179314	12.2025	0.299157	1.58532	1.42282	0.867933	0	0.374075	1.07044	1.84973	*
k__Bacteria	p__Bacteroidetes	c__Bacteroidia	o__Bacteroidales	f__Bacteroidaceae	g__Bacteroides	s__Bacteroides_clarus	1.90205	0.112635	0.20451	3.19015	2.25957	0.222596	0.21108	7.2932	0.159605	2.29607	1.78515
k__Bacteria	p__Bacteroidetes	c__Bacteroidia	o__Bacteroidales	f__unknown	g__Phocaeicola	s__Phocaeicola_coprocola	1.69173	0.917751	1.28561	3.67468	1.3263	1.75051	1.0514	2.61305	0.471276	2.59343	1.73757
k__Bacteria	p__Spirochaetes	c__Spirochaetia	o__Spirochaetales	f__Spirochaetaceae	g__Treponema	s__Treponema_succinifaciens	0	0.797719	0.0885906	0	0	0.0301444	4.40062	0	11.9453	0	1.72624
k__Bacteria	p__Firmicutes	c__Clostridia	o__Eubacteriales	f__unknown	g__unknown	s__[Bacteroides]_pectinophilus	0.207885	1.01499	7.7826	0.677336	0.373897	1.51007	1.76358	0.250458	2.68205	0.466084	1.67289
k__Bacteria	p__Firmicutes	c__Bacilli	o__Lactobacillales	f__Lactobacillaceae	g__Limosilactobacillus	s__Limosilactobacillus_reuteri	0.531718	0.698306	0.398226	2.35337	2.96027	2.50216	1.04034	2.06237	2.89285	1.13136	1.6571
k__Bacteria	p__Bacteroidetes	c__Bacteroidia	o__Bacteroidales	f__Prevotellaceae	g__Prevotella	s__Prevotella_sp._P5-92	0	0	0	0	0	0	0	0	16.3726	0	1.63726
k__Bacteria	p__Bacteroidetes	c__Bacteroidia	o__Bacteroidales	f__Prevotellaceae	g__Prevotella	s__Prevotella_denticola	0.998128	1.14387	1.71897	1.69143	1.20227	1.65549	1.73517	2.33915	1.36227	1.95741	1.58042
k__Bacteria	p__Firmicutes	c__Clostridia	o__Eubacteriales	f__Peptostreptococcaceae	g__Romboutsia	s__Romboutsia_ilealis	1.05446	2.47031	0.220341	1.73129	1.71378	0.936064	1.17656	0.113455	4.84632	1.36495	1.56275	*
k__Bacteria	p__Synergistetes	c__Synergistia	o__Synergistales	f__Synergistaceae	g__Jonquetella	s__Jonquetella_anthropi	2.23914	1.67033	1.34722	1.90215	1.27662	1.16546	1.47464	1.23819	2.21419	1.08874	1.56167
k__Bacteria	p__Firmicutes	c__Negativicutes	o__Acidaminococcales	f__Acidaminococcaceae	g__Succiniclasticum	s__Succiniclasticum_ruminis	1.06846	1.3254	1.51053	2.39428	2.43309	2.1141	0.681414	1.7548	1.13145	1.09463	1.55082
k__Bacteria	p__Bacteroidetes	c__Bacteroidia	o__Bacteroidales	f__Prevotellaceae	g__Prevotella	s__Prevotella_disiens	1.89811	0.606504	1.22068	2.69412	1.3659	1.87089	0.77149	1.67372	1.65238	1.54949	1.53033
k__Bacteria	p__Bacteroidetes	c__Bacteroidia	o__Bacteroidales	f__Porphyromonadaceae	g__Porphyromonas	s__Porphyromonas_macacae	2.35125	1.86709	0.549262	1.39401	1.34834	1.98021	0.991137	2.29905	0.786715	1.54496	1.5112	*
k__Bacteria	p__Bacteroidetes	c__Bacteroidia	o__Bacteroidales	f__Prevotellaceae	g__Prevotella	s__Prevotella_oris	1.37395	3.12536	1.6525	1.06684	1.65684	0.930789	1.92822	0.472761	1.61062	1.13878	1.49567
k__Bacteria	p__Firmicutes	c__Clostridia	o__Eubacteriales	f__Clostridiales_Family_XII._Incertae_Sedis	g__Fusibacter	s__Fusibacter_sp._3D3	2.84946	4.12217	3.95094	1.37543	0	0.102214	0.690663	0.076289	0.60196	0.662518	1.44316
k__Bacteria	p__Verrucomicrobia	c__Verrucomicrobiae	o__Verrucomicrobiales	f__unknown	g__unknown	s__Verrucomicrobiales_bacterium	0.727803	0.156032	0.299101	0.782299	2.94489	4.63605	0.0596108	2.19464	0	2.52084	1.43213	*
k__Bacteria	p__Fusobacteria	c__Fusobacteriia	o__Fusobacteriales	f__Fusobacteriaceae	g__Fusobacterium	s__Fusobacterium_nucleatum	0.74148	2.04657	1.39477	2.83002	0.363318	0.459321	0.69854	0.670696	4.21814	0.753178	1.4176
k__Bacteria	p__Actinobacteria	c__Actinomycetia	o__Bifidobacteriales	f__Bifidobacteriaceae	g__Gardnerella	s__Gardnerella_vaginalis	0.935881	5.12699	1.96077	0.753104	0.773308	1.26717	0.513027	0.119085	1.58857	0.908485	1.39464
k__Bacteria	p__Firmicutes	c__Erysipelotrichia	o__Erysipelotrichales	f__Erysipelotrichaceae	g__Erysipelatoclostridium	s__Erysipelatoclostridium_ramosum	1.15882	0.971828	3.69599	1.71039	1.28731	0.724066	0.943948	1.75489	0.511975	0.76451	1.35237
k__Bacteria	p__Firmicutes	c__Clostridia	o__Eubacteriales	f__Clostridiaceae	g__Clostridium	s__Clostridium_sp._DSM_8431	0.277017	2.08443	5.17193	0.110799	3.26328	0.273619	0.636289	0.10211	0.832454	0.701428	1.34534
k__Bacteria	p__Firmicutes	c__Bacilli	o__Bacillales	f__Bacillaceae	g__Bacillus	s__Bacillus_circulans	1.18878	1.03814	1.15331	1.07067	0.834381	1.4275	1.95021	1.44969	1.1616	1.99353	1.32678
k__Bacteria	p__Firmicutes	c__Negativicutes	o__Selenomonadales	f__Selenomonadaceae	g__Anaerovibrio	s__Anaerovibrio_sp._JC8	0.0507738	0.516459	0.871209	0.358437	2.5798	0.963024	1.61526	0.244687	1.08603	4.76215	1.30478
k__Bacteria	p__Bacteroidetes	c__Bacteroidia	o__Bacteroidales	f__Tannerellaceae	g__Parabacteroides	s__Parabacteroides_johnsonii	0.811251	0.184227	0.912302	3.11451	2.27347	0.852716	2.0578	0.613708	0.0256216	1.97394	1.28195
k__Bacteria	p__Firmicutes	c__Clostridia	o__Eubacteriales	f__Lachnospiraceae	g__Lachnospira	s__Lachnospira_eligens	0.224013	1.40775	4.61853	0.027073	1.03284	1.00595	0.592405	0.311641	2.31194	1.26892	1.28011
k__Bacteria	p__Firmicutes	c__Clostridia	o__Eubacteriales	f__Clostridiaceae	g__Clostridium	s__Clostridium_cadaveris	1.13677	1.91106	0.0779437	1.23462	1.393	0.342799	0.348203	0.075251	4.61444	0.672176	1.18063
k__Bacteria	p__Bacteroidetes	c__Bacteroidia	o__Bacteroidales	f__Prevotellaceae	g__Prevotella	s__Prevotella_sp._oral_taxon_820	5.06008	0	0.509232	1.72846	0.220184	0.526969	0.296729	1.67158	0	0.853912	1.08671
k__Bacteria	p__Firmicutes	c__Clostridia	o__Eubacteriales	f__Peptococcaceae	g__Desulfitobacterium	s__Desulfitobacterium_hafniense	0.954886	0.656844	1.47595	0.239325	1.18899	0.948545	1.38984	1.23893	1.71404	1.01761	1.0825
k__Bacteria	p__Proteobacteria	c__Gammaproteobacteria	o__Aeromonadales	f__Succinivibrionaceae	g__Ruminobacter	s__Ruminobacter_amylophilus	5.75276	0.63394	0.868009	0.181307	0.622924	0.831701	0.300523	0.134084	0.151142	0.740498	1.02169
k__Bacteria	p__Firmicutes	c__Clostridia	o__Eubacteriales	f__Lachnospiraceae	g__unknown	s__Lachnospiraceae_bacterium_5_1_57FAA	0.0331865	2.22793	0.0517668	0	0.805793	0.120532	4.65539	0.0099957	1.7239	0.508434	1.01369
k__Bacteria	p__Spirochaetes	c__Spirochaetia	o__Spirochaetales	f__Spirochaetaceae	g__Treponema	s__Treponema_berlinense	0	0	0	0.268905	2.78322	3.59701	0	2.16266	0	1.29526	1.01071
k__Bacteria	p__Bacteroidetes	c__Bacteroidia	o__Bacteroidales	f__Prevotellaceae	g__Prevotella	s__Prevotella_buccalis	0.249023	0.499822	0.07878	0.153679	3.49952	2.17903	0.287036	0.838698	0.703439	1.56525	1.00543
k__Bacteria	p__Firmicutes	c__Clostridia	o__Eubacteriales	f__Clostridiaceae	g__Clostridium	s__Clostridium_saccharobutylicum	0.236381	0.295859	6.94629	0.558599	0.457553	0.276454	0.497711	0.118859	0.503936	0.127992	1.00196
k__Bacteria	p__Firmicutes	c__Clostridia	o__Eubacteriales	f__Lachnospiraceae	g__Cellulosilyticum	s__Cellulosilyticum_lentocellum	0.437384	0.644041	2.11177	0.486342	0.561906	1.26077	0.403866	0.276025	2.48912	0.902799	0.957402
k__Bacteria	p__Actinobacteria	c__Actinomycetia	o__Bifidobacteriales	f__Bifidobacteriaceae	g__Bifidobacterium	s__Bifidobacterium_animalis	0.304176	1.12759	0.531927	0.900953	0.45863	0.768678	0.348156	3.02232	0.940926	0.532688	0.893604
k__Bacteria	p__Bacteroidetes	c__Bacteroidia	o__Bacteroidales	f__Prevotellaceae	g__Prevotella	s__Prevotella_melaninogenica	0.182762	0	2.03633	0.879039	0.798297	1.13792	1.10746	1.06949	0.0709148	1.52195	0.880416
k__Bacteria	p__Bacteroidetes	c__Bacteroidia	o__Bacteroidales	f__Prevotellaceae	g__Prevotella	s__Prevotella_stercorea	0.372378	0.372794	0.314234	0.805926	0.446873	0.452468	0.198034	1.1992	3.42096	0.88327	0.846614
k__Bacteria	p__Firmicutes	c__Erysipelotrichia	o__Erysipelotrichales	f__Erysipelotrichaceae	g__Holdemanella	s__Holdemanella_biformis	0.0781413	5.61682	0.162521	0.0141445	0.0936952	1.03011	0.457721	0.0627626	0.848965	0.0973304	0.846222
k__Bacteria	p__Spirochaetes	c__Spirochaetia	o__Brachyspirales	f__Brachyspiraceae	g__Brachyspira	s__Brachyspira_aalborgi	0.969328	0.986529	1.12402	0.405892	0.717235	1.76351	1.36096	0.680844	0.189405	0.211167	0.84089
k__Bacteria	p__Bacteroidetes	c__Bacteroidia	o__Bacteroidales	f__Prevotellaceae	g__Prevotella	s__Prevotella_shahii	0.806189	1.74941	0.209592	0.29186	1.93332	1.73514	0.488518	0.323763	0.364952	0.401666	0.830441
k__Bacteria	p__Bacteroidetes	c__Bacteroidia	o__Bacteroidales	f__Porphyromonadaceae	g__Porphyromonas	s__Porphyromonas_gingivalis	0.0699274	0.298857	0.190962	0.220806	2.38211	2.36783	0.241093	1.21338	0.356187	0.94382	0.828498
k__Eukaryota	p__Parabasalia	c__unknown	o__Trichomonadida	f__Trichomonadidae	g__Trichomonas	s__Trichomonas_vaginalis	4.48663	0.971655	1.15815	0.804504	0.0523152	0	0.0516955	0.224354	0.487053	0	0.823636
k__Bacteria	p__Firmicutes	c__Clostridia	o__Eubacteriales	f__Oscillospiraceae	g__Ruthenibacterium	s__Ruthenibacterium_lactatiformans	0.695278	0.276776	2.32964	0.898276	0.526103	0.436922	0.0590833	1.11087	0.626214	1.1659	0.812506
k__Bacteria	p__Firmicutes	c__Negativicutes	o__Veillonellales	f__Veillonellaceae	g__Megasphaera	s__Megasphaera_elsdenii	0.241651	1.22284	0.553669	0.481405	0.950811	1.12819	0.705417	0.329114	1.68793	0.709621	0.801065
k__Bacteria	p__Firmicutes	c__Bacilli	o__Lactobacillales	f__Lactobacillaceae	g__Lactobacillus	s__Lactobacillus_delbrueckii	0.651033	0.703158	0.59573	1.91456	0.556304	0.340955	0.521245	1.32874	0.474178	0.835711	0.79216
k__Bacteria	p__Firmicutes	c__Clostridia	o__Eubacteriales	f__Lachnospiraceae	g__Hespellia	s__Hespellia_stercorisuis	0.169506	1.99266	2.14832	0.290938	0.176933	0	1.48752	0.11852	1.35859	0	0.774299	*
k__Bacteria	p__Bacteroidetes	c__Bacteroidia	o__Bacteroidales	f__Bacteroidaceae	g__Bacteroides	s__Bacteroides_caecimuris	0.79757	0.272791	0.244029	1.29099	1.9696	0.471236	0.274234	1.57683	0.0455264	0.672261	0.761505
k__Bacteria	p__Proteobacteria	c__Deltaproteobacteria	o__Desulfuromonadales	f__Geobacteraceae	g__Geobacter	s__Geobacter_sp.	0.217459	0.70782	2.03525	0.0787255	0	0	0.614932	0	3.64231	0	0.72965	*
k__Bacteria	p__Firmicutes	c__Clostridia	o__Eubacteriales	f__Clostridiaceae	g__Clostridium	s__Clostridium_pasteurianum	0.744454	1.06619	0.139351	0.582143	0.428466	0.432613	0.252621	0.107629	3.27569	0.222545	0.72517
k__Bacteria	p__Firmicutes	c__Clostridia	o__Eubacteriales	f__Oscillospiraceae	g__Drancourtella	s__Drancourtella_sp._An12	0.792563	0.338329	0.851222	0.620891	0.350528	1.23741	0.488134	0.704414	1.35867	0.466084	0.720825
k__Bacteria	p__Bacteroidetes	c__Bacteroidia	o__Bacteroidales	f__Tannerellaceae	g__Parabacteroides	s__Parabacteroides_merdae	0.190397	0.657771	0.234973	0.303831	1.08372	0.937892	0	0.259263	1.50246	1.5439	0.671421
k__Bacteria	p__Spirochaetes	c__Spirochaetia	o__Brachyspirales	f__Brachyspiraceae	g__Brachyspira	s__Brachyspira_pilosicoli	1.1562	0.719472	0.371315	0.480128	0.85627	0.548926	0.329699	1.14716	0.184729	0.81325	0.660715
k__Bacteria	p__Bacteroidetes	c__Bacteroidia	o__Bacteroidales	f__Prevotellaceae	g__Prevotella	s__Prevotella_sp._ne3005	0.403286	0.94103	0.129222	0.315589	0.300268	3.11263	0.401588	0.59884	0.230261	0.168044	0.660076
k__Bacteria	p__Firmicutes	c__unknown	o__unknown	f__unknown	g__unknown	s__Firmicutes_bacterium_CAG:24053_14	1.82035	0.311851	0.821967	0.364191	0.77543	0.618616	0.232223	0.692571	0.650566	0.286405	0.657417
k__Bacteria	p__Firmicutes	c__Clostridia	o__Eubacteriales	f__Lachnospiraceae	g__Lachnoclostridium	s__[Clostridium]_aminophilum	0.167564	1.8379	0.833535	0.860076	0.305505	0.274189	0.472912	0.746678	0.533057	0.250456	0.628187
k__Bacteria	p__Firmicutes	c__Bacilli	o__Lactobacillales	f__Streptococcaceae	g__Streptococcus	s__Streptococcus_gallolyticus	0.529551	0.6285	1.09991	1.86127	0.384732	0.422191	0.498644	0.522659	0.158779	0.049904	0.615614
k__Bacteria	p__Bacteroidetes	c__Bacteroidia	o__Bacteroidales	f__Prevotellaceae	g__Prevotella	s__Prevotella_sp._P2-180	0.0550896	0	0	0	0.0495413	0.044463	0	0	5.91726	0	0.606636
k__Bacteria	p__Firmicutes	c__Clostridia	o__Eubacteriales	f__Lachnospiraceae	g__Schaedlerella	s__Schaedlerella_arabinosiphila	0.0248151	2.85273	0.97651	0	0.225188	0.801136	0	0	0.850171	0	0.573055
k__Bacteria	p__Actinobacteria	c__Actinomycetia	o__Bifidobacteriales	f__Bifidobacteriaceae	g__Bifidobacterium	s__Bifidobacterium_adolescentis	0.186937	1.29868	0.967986	0.0691692	1.07443	1.08978	0.309795	0.0824388	0.332089	0.170159	0.558146
k__Bacteria	p__Proteobacteria	c__Gammaproteobacteria	o__Aeromonadales	f__Succinivibrionaceae	g__Succinatimonas	s__Succinatimonas_sp._CAG:777	0	0	0	0	1.07009	3.87718	0.0267056	0	0.119704	0.0329366	0.512662
k__Eukaryota	p__Evosea	c__unknown	o__Mastigamoebida	f__Entamoebidae	g__Entamoeba	s__Entamoeba_histolytica	0.231145	0.0626974	0.301317	0.930572	1.06823	0.252273	1.2225	0.139241	0.0523182	0.692611	0.49529
k__Bacteria	p__Bacteroidetes	c__Bacteroidia	o__Bacteroidales	f__Bacteroidaceae	g__Bacteroides	s__Bacteroides_intestinalis	1.17272	0.123127	0.0343732	1.14679	0.837416	0.0355704	0.0534113	0.332714	0.044889	1.09392	0.487492
k__Bacteria	p__Firmicutes	c__Clostridia	o__Eubacteriales	f__Lachnospiraceae	g__unknown	s__Lachnospiraceae_bacterium_28-4	0	0.106735	0.818409	0.142456	0.943645	0.317593	0.079481	0	0.445328	1.47038	0.432403	*
k__Bacteria	p__Actinobacteria	c__Coriobacteriia	o__Coriobacteriales	f__Atopobiaceae	g__Olsenella	s__Olsenella_umbonata	0.213884	0.525404	0.614228	0.606825	0.306557	0.42153	0.308408	0.26041	0.653521	0.399725	0.431049
k__Bacteria	p__Bacteroidetes	c__Bacteroidia	o__Bacteroidales	f__Muribaculaceae	g__Muribaculum	s__Muribaculum_intestinale	0.0216038	2.5315	0.370691	0	0	0.244111	0.026182	0	1.05621	0	0.42503	*
k__Bacteria	p__Tenericutes	c__Mollicutes	o__Mycoplasmatales	f__Mycoplasmataceae	g__Mycoplasmopsis	s__Mycoplasma_arginini	0.171797	1.28614	0.321578	0.223901	0.0617979	0.0554633	0.0694013	0.0137986	1.88204	0.136951	0.422287
k__Archaea	p__Euryarchaeota	c__Methanobacteria	o__Methanobacteriales	f__Methanobacteriaceae	g__Methanobrevibacter	s__Methanobrevibacter_olleyae	1.26994	0.418537	0.219537	0.4931	0.317891	0.162274	0.194932	0.396595	0.218438	0.485737	0.417698
k__Bacteria	p__Spirochaetes	c__unknown	o__unknown	f__unknown	g__unknown	s__Spirochaetes_bacterium	0.00690346	0.0224705	0.0755017	0.428442	0.13658	2.095	0.17579	0.0666005	0.0750379	0.919981	0.400231
k__Bacteria	p__Bacteroidetes	c__Bacteroidia	o__Bacteroidales	f__Prevotellaceae	g__Prevotella	s__Prevotella_timonensis	0.540201	0.0358629	0.41745	0.410674	0.432825	0.264057	0.544652	0.705478	0.187569	0.367804	0.390657
k__Bacteria	p__Firmicutes	c__Erysipelotrichia	o__Erysipelotrichales	f__Erysipelotrichaceae	g__Faecalitalea	s__Faecalitalea_cylindroides	0.436971	0.126993	0.900713	0.55933	0.336825	0.125958	0.264787	0.45125	0.275523	0.209936	0.368829
k__Bacteria	p__Bacteroidetes	c__Bacteroidia	o__Bacteroidales	f__Prevotellaceae	g__Prevotella	s__Prevotella_bivia	0.270739	0.459781	0.642661	0.396319	0.232887	0.247017	0.670494	0.198547	0.0959167	0.439859	0.365422
k__Bacteria	p__Firmicutes	c__Clostridia	o__Eubacteriales	f__Lachnospiraceae	g__Butyrivibrio	s__Butyrivibrio_hungatei	0.206586	0.672429	0.698205	0.747892	0.433487	0.111158	0.208638	0.331857	0.0467594	0.15439	0.36114
k__Bacteria	p__Firmicutes	c__Clostridia	o__Eubacteriales	f__Lachnospiraceae	g__Butyrivibrio	s__Butyrivibrio_sp._YAB3001	0.211883	1.14945	0.550852	0.0767069	0.254058	0	0.85595	0	0.383667	0	0.348257
k__Bacteria	p__Firmicutes	c__Bacilli	o__Lactobacillales	f__Lactobacillaceae	g__Limosilactobacillus	s__Limosilactobacillus_mucosae	0.0951939	0.590187	0.181728	0.160485	0.739884	0.734799	0.359084	0.154146	0.42909	0.0321647	0.347676
k__Bacteria	p__Proteobacteria	c__Alphaproteobacteria	o__Rhodospirillales	f__Rhodospirillaceae	g__Azospirillum	s__Azospirillum_brasilense	0.231469	0.301369	0.28885	0.301671	0.749365	0.373639	0.280521	0.669292	0.0628698	0.207584	0.346663
k__Bacteria	p__Bacteroidetes	c__Bacteroidia	o__Bacteroidales	f__Muribaculaceae	g__unknown	s__Muribaculaceae_bacterium_Isolate-004_(NCI)	0	0	0	0	0	0	0	0	3.38449	0	0.338449
k__Bacteria	p__Firmicutes	c__Clostridia	o__Eubacteriales	f__Lachnospiraceae	g__Lachnotalea	s__Lachnotalea_glycerini	0.953474	0.517253	0.826278	0.11506	0.0952718	0.0855058	0	0.319093	0	0.395873	0.330781
k__Bacteria	p__Firmicutes	c__unknown	o__unknown	f__unknown	g__unknown	s__Firmicutes_bacterium_ADurb.BinA205	0	0.175798	0.42124	0	0.485699	0.871824	0	0.13014	0.953525	0.080727	0.311895
k__Bacteria	p__Verrucomicrobia	c__Opitutae	o__unknown	f__unknown	g__unknown	s__Opitutae_bacterium	0	0.262411	0.159135	0	0.642203	0.871186	0.227975	0.430185	0.0364952	0.421377	0.305097
k__Bacteria	p__Firmicutes	c__Clostridia	o__Eubacteriales	f__Clostridiaceae	g__Clostridium	s__Clostridium_kluyveri	0	0.522275	0.06489	0.0580887	0	0.0287787	2.23987	0.00715981	0.0322827	0	0.295335
k__Bacteria	p__Actinobacteria	c__Actinomycetia	o__Bifidobacteriales	f__Bifidobacteriaceae	g__Bifidobacterium	s__Bifidobacterium_thermophilum	0.0869001	0.625988	0.0491945	0	0.424976	0.945774	0.022943	0	0.361247	0.345748	0.286277
k__Bacteria	p__Bacteroidetes	c__Bacteroidia	o__Bacteroidales	f__Bacteroidaceae	g__Bacteroides	s__Bacteroides_sp._HPS0048	0.0133713	0.826936	0	0	0	0.021584	0.59958	0	1.36192	0	0.28234
k__Bacteria	p__Planctomycetes	c__Planctomycetia	o__Planctomycetales	f__Planctomycetaceae	g__unknown	s__Planctomycetaceae_bacterium	0.791358	0	0.0671351	0.289507	0.551847	0.138947	0.107684	0	0.116899	0.651594	0.271497
k__Bacteria	p__Bacteroidetes	c__Bacteroidia	o__Bacteroidales	f__Prevotellaceae	g__Prevotella	s__Prevotella_sp._AM34-19LB	0.0135856	0	0	0	0	0.032895	0	0	2.52051	0	0.256699
k__Bacteria	p__Chloroflexi	c__Anaerolineae	o__unknown	f__unknown	g__unknown	s__Anaerolineae_bacterium	0.220911	0.202234	0.172297	0.314902	0.322826	0.312021	0.133863	0.332689	0.150005	0.268281	0.243003
k__Bacteria	p__Firmicutes	c__Bacilli	o__Bacillales	f__Listeriaceae	g__Listeria	s__Listeria_monocytogenes	0	1.01398	0.153452	0	0.117956	0	0.158962	0.0790136	0.712524	0	0.223589	*
k__Bacteria	p__Bacteroidetes	c__Bacteroidia	o__Bacteroidales	f__Muribaculaceae	g__unknown	s__Muribaculaceae_bacterium_Isolate-013_(NCI)	0	1.68919	0	0	0	0	0	0	0.542138	0	0.223133
k__Bacteria	p__Firmicutes	c__Clostridia	o__Eubacteriales	f__Clostridiaceae	g__Clostridium	s__Clostridium_chromiireducens	0.173238	0.281941	0	0.188149	0.373897	0	0.08398	0	0.988123	0.103574	0.21929	*
k__Bacteria	p__Firmicutes	c__Clostridia	o__Eubacteriales	f__Peptostreptococcaceae	g__Paraclostridium	s__Paraclostridium_benzoelyticum	0.284596	0.363922	0.0317096	0.353248	0.182809	0	0.123181	0.0244913	0.579748	0.21269	0.21564
k__Archaea	p__Euryarchaeota	c__Methanobacteria	o__Methanobacteriales	f__Methanobacteriaceae	g__Methanobrevibacter	s__Methanobrevibacter_oralis	0.942598	0.102271	0.0653482	0.0796235	0.339066	0.0676244	0.0507712	0.0504726	0.170681	0.281777	0.215023
k__Bacteria	p__Firmicutes	c__Bacilli	o__Lactobacillales	f__Lactobacillaceae	g__Ligilactobacillus	s__Ligilactobacillus_salivarius	0.134974	0.0929655	0.0839672	0.0996023	0.404106	0.575862	0.0759308	0.0632398	0.146667	0.153685	0.1831
k__Bacteria	p__Bacteroidetes	c__Bacteroidia	o__Bacteroidales	f__Prevotellaceae	g__Prevotella	s__Prevotella_sp._tc2-28	0.109811	0.109568	0.0565348	0.12417	0.332652	0.229301	0.255556	0.321313	0.162259	0.0393979	0.174056
k__Bacteria	p__Bacteroidetes	c__Flavobacteriia	o__Flavobacteriales	f__Flavobacteriaceae	g__Capnocytophaga	s__Capnocytophaga_canimorsus	0.709487	0	0.0651007	0.589248	0	0	0	0.201126	0	0.06238	0.162734	*
k__Bacteria	p__Firmicutes	c__Clostridia	o__Eubacteriales	f__Lachnospiraceae	g__Eisenbergiella	s__Eisenbergiella_tayi	0.136747	0.254347	0.365672	0.445553	0.140543	0.0630681	0	0.0706079	0.132651	0	0.160919
k__Bacteria	p__Firmicutes	c__Clostridia	o__Eubacteriales	f__Eubacteriaceae	g__Eubacterium	s__[Eubacterium]_cellulosolvens	0.0124637	0.76555	0.0289336	0.0941175	0	0.0603571	0.179836	0.0670418	0.387314	0	0.159561
k__Bacteria	p__Firmicutes	c__Clostridia	o__Eubacteriales	f__Clostridiaceae	g__Sarcina	s__Sarcina_sp.	0.126247	0.205464	0.161124	0.43627	0.0619267	0.0555788	0.0556367	0.165929	0.218211	0.0857724	0.157216
k__Bacteria	p__Actinobacteria	c__Actinomycetia	o__Bifidobacteriales	f__Bifidobacteriaceae	g__Bifidobacterium	s__Bifidobacterium_bifidum	0.0810141	0.262156	0.251266	0	0.14571	0.0653868	0	0.185221	0.393763	0.156851	0.154137
k__Bacteria	p__Proteobacteria	c__Alphaproteobacteria	o__unknown	f__unknown	g__unknown	s__Alphaproteobacteria_bacterium	0	0	0	0.0334253	0.608888	0.198717	0	0	0	0.55201	0.139304
k__Bacteria	p__Firmicutes	c__Clostridia	o__Eubacteriales	f__Lachnospiraceae	g__unknown	s__Lachnospiraceae_bacterium_C7	0	0.722557	0.0576731	0.353625	0.159811	0	0.0896162	0	0	0	0.138328
k__Bacteria	p__Elusimicrobia	c__Endomicrobia	o__Endomicrobiales	f__Endomicrobiaceae	g__Endomicrobium	s__Candidatus_Endomicrobium_trichonymphae	0.0549522	0.178867	0.064289	0.0447616	0.22238	0.155233	0.116546	0.0993089	0.111943	0.308011	0.135629
k__Bacteria	p__unknown	c__unknown	o__unknown	f__unknown	g__unknown	s__uncultured_rumen_bacterium	0.0500451	0.0868369	0.056092	0.0778559	0.398651	0.104167	0.0820957	0.203289	0.0681035	0.118161	0.12453
k__Bacteria	p__Firmicutes	c__Clostridia	o__Eubacteriales	f__Lachnospiraceae	g__unknown	s__Lachnospiraceae_bacterium_A4	0.0759857	0	0.0592641	0.041263	0.0683329	0.183985	0.598574	0.0915468	0.0515966	0.0567873	0.122734
k__Bacteria	p__Candidatus_Marinimicrobia	c__unknown	o__unknown	f__unknown	g__unknown	s__Candidatus_Marinimicrobia_bacterium	0	0.175226	0.447859	0.136423	0.0322745	0.115865	0.0217473	0.108097	0.0731092	0.107285	0.121789
k__Bacteria	p__Actinobacteria	c__Actinomycetia	o__Actinomycetales	f__Actinomycetaceae	g__Fannyhessea	s__Fannyhessea_vaginae	0.0998603	0.0541736	0.0778848	0.198835	0.269409	0.161195	0.0403408	0.160414	0	0.14926	0.121137
k__Bacteria	p__Firmicutes	c__Clostridia	o__Eubacteriales	f__Lachnospiraceae	g__Oribacterium	s__Oribacterium_sp._oral_taxon_078	0.124637	0.121707	0.116651	0.324876	0.0896676	0.0804761	0.06042	0.0600646	0.151105	0.0745172	0.120412
k__Bacteria	p__unknown	c__unknown	o__unknown	f__unknown	g__unknown	s__bacterium_F083	0.225545	0.113142	0.0252744	0.139823	0.155631	0.406449	0	0.0851055	0.0220044	0	0.117297
k__Bacteria	p__Firmicutes	c__Clostridia	o__Eubacteriales	f__Clostridiaceae	g__Clostridium	s__Clostridium_disporicum	0.17964	0.259876	0	0.0650341	0	0	0.0483798	0	0.596352	0	0.114928
k__Bacteria	p__Bacteroidetes	c__Bacteroidia	o__Bacteroidales	f__Rikenellaceae	g__Alistipes	s__Alistipes_finegoldii	0	0	0	0	0	0.0982609	0	0	1.0427	0	0.114096
k__Bacteria	p__Proteobacteria	c__Gammaproteobacteria	o__Enterobacterales	f__Pectobacteriaceae	g__Pectobacterium	s__Pectobacterium_odoriferum	0	0	0	0	0	1.02607	0	0	0	0	0.102607
k__Bacteria	p__Bacteroidetes	c__Bacteroidia	o__Bacteroidales	f__Bacteroidaceae	g__Bacteroides	s__Bacteroides_graminisolvens	0.0822233	0.0669084	0.128258	0.0893005	0.0739423	0	0.348768	0	0	0.122898	0.0912298
k__Bacteria	p__Firmicutes	c__Clostridia	o__Eubacteriales	f__Lachnospiraceae	g__Oribacterium	s__Oribacterium_sp.	0.0234424	0.12354	0.109702	0.101841	0.0632443	0.179594	0.0852307	0.0564863	0.0396689	0.105117	0.0887866
k__Bacteria	p__Firmicutes	c__Negativicutes	o__Selenomonadales	f__Selenomonadaceae	g__Selenomonas	s__Selenomonas_sp._mPRGC5	0	0.291425	0	0	0	0.565753	0	0	0	0	0.0857178
k__Bacteria	p__unknown	c__unknown	o__unknown	f__unknown	g__unknown	s__bacterium_D16-59	0	0.249048	0	0	0.27523	0.123508	0.0927279	0	0	0.114363	0.0854877	*
k__Bacteria	p__Firmicutes	c__Clostridia	o__Eubacteriales	f__Clostridiaceae	g__Caloranaerobacter	s__Caloranaerobacter_azorensis	0	0.137934	0	0	0.152435	0.136809	0	0.408439	0	0	0.0835618
k__Bacteria	p__Bacteroidetes	c__Bacteroidia	o__Bacteroidales	f__Bacteroidaceae	g__Bacteroides	s__Bacteroides_finegoldii	0.0138069	0	0.0215371	0.0299907	0	0	0.0334657	0	0.712524	0	0.0811325
k__Bacteria	p__Fibrobacteres	c__Fibrobacteria	o__Fibrobacterales	f__Fibrobacteraceae	g__Hallerella	s__Hallerella_succinigenes	0.223336	0	0	0	0	0.0600852	0.0902217	0.40361	0	0	0.0777253
k__Bacteria	p__Bacteroidetes	c__Bacteroidia	o__Bacteroidales	f__Bacteroidaceae	g__Bacteroides	s__Bacteroides_zoogleoformans	0	0	0	0	0	0	0	0	0	0.748559	0.0748559	*
k__Bacteria	p__Firmicutes	c__Clostridia	o__Eubacteriales	f__Clostridiaceae	g__Clostridium	s__Clostridium_sp._CAG:575	0	0.20948	0.0401556	0	0	0.0415542	0.249585	0	0.139841	0	0.0680616
k__Bacteria	p__Firmicutes	c__Bacilli	o__Lactobacillales	f__Lactobacillaceae	g__Lactobacillus	s__Lactobacillus_sp.	0.0327914	0.266837	0.102301	0	0	0.105864	0.0397405	0.0395068	0.0445328	0.0490128	0.0680587
k__Bacteria	p__unknown	c__unknown	o__unknown	f__unknown	g__unknown	s__bacterium_ADurb.Bin478	0	0	0.164622	0.0916956	0	0.0681426	0.0255801	0.178008	0.0286648	0.0946454	0.0651359
k__Bacteria	p__Firmicutes	c__Erysipelotrichia	o__Erysipelotrichales	f__Erysipelotrichaceae	g__Absicoccus	s__Absicoccus_porci	0.0396328	0.107503	0.164859	0.0717402	0	0.0426504	0.0960634	0.0159164	0.071765	0.0394923	0.0649623
k__Bacteria	p__Firmicutes	c__Clostridia	o__Thermoanaerobacterales	f__Thermoanaerobacteraceae	g__Caldanaerobacter	s__Caldanaerobacter_subterraneus	0	0	0	0	0	0.261547	0	0	0.110022	0.242181	0.061375
k__Bacteria	p__Firmicutes	c__Clostridia	o__Eubacteriales	f__Lachnospiraceae	g__Pseudobutyrivibrio	s__Pseudobutyrivibrio_xylanivorans	0	0.129938	0.130201	0	0.143598	0	0.193519	0	0	0	0.0597257
k__Bacteria	p__Proteobacteria	c__Epsilonproteobacteria	o__Campylobacterales	f__Helicobacteraceae	g__Helicobacter	s__Helicobacter_bilis	0.493907	0	0	0	0	0	0	0	0	0.0567873	0.0550694
k__Bacteria	p__Firmicutes	c__Bacilli	o__Lactobacillales	f__Streptococcaceae	g__Streptococcus	s__Streptococcus_equinus	0.0650025	0.0264476	0	0.0352987	0.0584559	0.104928	0.0590833	0.0195786	0.0441387	0.0242895	0.0437222
k__Bacteria	p__Firmicutes	c__Negativicutes	o__Veillonellales	f__Veillonellaceae	g__Megasphaera	s__Megasphaera_sp._NM10	0	0.0199238	0	0	0.264221	0.0790454	0	0	0	0	0.036319
k__Bacteria	p__Firmicutes	c__Bacilli	o__Lactobacillales	f__Lactobacillaceae	g__Ligilactobacillus	s__Ligilactobacillus_agilis	0.0104534	0.0340255	0	0	0.0717867	0.0981761	0.0967428	0	0.0400081	0	0.0351193
k__Eukaryota	p__Apicomplexa	c__Conoidasida	o__Eucoccidiorida	f__Sarcocystidae	g__Toxoplasma	s__Toxoplasma_gondii	0.0396328	0	0.0618222	0	0	0.0644392	0	0	0	0.178145	0.0344039
k__Eukaryota	p__Ciliophora	c__Litostomatea	o__Entodiniomorphida	f__Ophryoscolecidae	g__Entodinium	s__Entodinium_caudatum	0.014574	0	0.0229767	0	0	0.177282	0	0.0350757	0	0	0.0249909
k__Bacteria	p__Firmicutes	c__Clostridia	o__Eubacteriales	f__Eubacteriaceae	g__Eubacterium	s__Eubacterium_ruminantium	0	0	0.0976394	0	0.0214001	0	0.0348997	0	0.0955298	0	0.0249469
k__Bacteria	p__Bacteroidetes	c__Chitinophagia	o__Chitinophagales	f__Chitinophagaceae	g__unknown	s__Chitinophagaceae_bacterium	0	0	0	0.0636504	0	0.0946022	0	0	0	0.0875974	0.024585
k__Bacteria	p__Synergistetes	c__Synergistia	o__Synergistales	f__Synergistaceae	g__Synergistes	s__Synergistes_jonesii	0	0.0632875	0.121317	0	0	0	0	0	0.0352071	0	0.0219812
k__Bacteria	p__Firmicutes	c__Clostridia	o__Eubacteriales	f__Lachnospiraceae	g__Butyrivibrio	s__Butyrivibrio_proteoclasticus	0.0147693	0.0721104	0.0460766	0.0160406	0.0265637	0	0	0.0177939	0.0200577	0	0.0213412
k__Bacteria	p__Actinobacteria	c__Actinomycetia	o__Bifidobacteriales	f__Bifidobacteriaceae	g__Bifidobacterium	s__Bifidobacterium_breve	0	0	0	0	0	0	0	0	0.178131	0	0.0178131
k__Bacteria	p__Bacteroidetes	c__Bacteroidia	o__Bacteroidales	f__Prevotellaceae	g__unknown	s__Prevotellaceae_bacterium_MN60	0	0	0	0	0	0	0	0.106492	0.0393763	0	0.0145869
k__Bacteria	p__unknown	c__unknown	o__unknown	f__unknown	g__unknown	s__uncultured_bacterium_Contig1777_n_1791_cl	0.0471859	0	0.0552032	0.0384356	0	0	0	0	0	0	0.0140825
k__Bacteria	p__Bacteroidetes	c__Bacteroidia	o__Bacteroidales	f__Bacteroidaceae	g__Bacteroides	s__Bacteroides_oleiciplenus	0	0	0	0	0	0	0	0	0	0.139562	0.0139562
k__Bacteria	p__Firmicutes	c__Clostridia	o__Eubacteriales	f__Oscillospiraceae	g__Ruminococcus	s__Ruminococcus_sp._YE71	0	0.063362	0	0	0	0	0.0235915	0.0234528	0.0264364	0	0.0136843
k__Bacteria	p__Firmicutes	c__Clostridia	o__Eubacteriales	f__Lachnospiraceae	g__unknown	s__Lachnospiraceae_bacterium_XPB1003	0	0	0	0.126404	0	0	0	0	0	0	0.0126404
k__Bacteria	p__Firmicutes	c__Clostridia	o__Eubacteriales	f__Lachnospiraceae	g__Agathobacter	s__Agathobacter_ruminis	0.117212	0	0	0	0	0	0	0	0	0	0.0117212
k__Bacteria	p__Planctomycetes	c__unknown	o__unknown	f__unknown	g__unknown	s__Planctomycetes_bacterium	0	0	0	0.0430441	0.0712825	0	0	0	0	0	0.0114327
k__Bacteria	p__Firmicutes	c__Clostridia	o__Eubacteriales	f__Lachnospiraceae	g__Butyrivibrio	s__Butyrivibrio_sp._TB	0	0	0	0	0	0	0	0	0.101101	0	0.0101101
k__Bacteria	p__Firmicutes	c__Negativicutes	o__Selenomonadales	f__Selenomonadaceae	g__Selenomonas	s__Selenomonas_sp.	0	0	0	0	0	0	0	0.100563	0	0	0.0100563
k__Bacteria	p__Acidobacteria	c__unknown	o__unknown	f__unknown	g__unknown	s__Acidobacteria_bacterium	0	0	0	0	0	0	0	0	0.0947026	0	0.00947026
k__Bacteria	p__Firmicutes	c__Negativicutes	o__Selenomonadales	f__Selenomonadaceae	g__Selenomonas	s__Selenomonas_sp._mPRGC8	0	0	0	0	0	0	0.0920884	0	0	0	0.00920884
k__Bacteria	p__Bacteroidetes	c__Bacteroidia	o__Bacteroidales	f__Prevotellaceae	g__Prevotella	s__Prevotella_nigrescens	0.0860775	0	0	0	0	0	0	0	0	0	0.00860775
k__Bacteria	p__Bacteroidetes	c__Bacteroidia	o__Bacteroidales	f__Prevotellaceae	g__Prevotella	s__Prevotella_aff._ruminicola_Tc2-24	0	0	0	0	0	0	0	0	0.0850171	0	0.00850171
k__Bacteria	p__Bacteroidetes	c__Bacteroidia	o__Bacteroidales	f__Prevotellaceae	g__Prevotella	s__Prevotella_corporis	0	0	0.0213763	0	0	0.0221209	0	0	0	0.0409659	0.00844632
k__Bacteria	p__Proteobacteria	c__Deltaproteobacteria	o__Desulfuromonadales	f__Desulfuromonadaceae	g__Desulfuromonas	s__Desulfuromonas_sp.	0.0810141	0	0	0	0	0	0	0	0	0	0.00810141
k__Bacteria	p__Firmicutes	c__Negativicutes	o__Selenomonadales	f__Selenomonadaceae	g__Schwartzia	s__Schwartzia_succinivorans	0	0	0	0	0	0.0760052	0	0	0	0	0.00760052
k__Bacteria	p__Spirochaetes	c__Spirochaetia	o__Spirochaetales	f__Spirochaetaceae	g__Sphaerochaeta	s__Sphaerochaeta_sp.	0	0	0	0	0	0	0	0.0745746	0	0	0.00745746
k__Bacteria	p__Firmicutes	c__Clostridia	o__Eubacteriales	f__Lachnospiraceae	g__unknown	s__Lachnospiraceae_bacterium_KHCPX20	0	0	0	0	0	0.0559284	0	0	0	0	0.00559284
k__Bacteria	p__Firmicutes	c__Clostridia	o__Eubacteriales	f__Lachnospiraceae	g__unknown	s__Lachnospiraceae_bacterium_C10	0.0223941	0	0	0	0	0	0	0	0.0304126	0	0.00528068
k__Bacteria	p__Fibrobacteres	c__Fibrobacteria	o__Fibrobacterales	f__Fibrobacteraceae	g__Fibrobacter	s__Fibrobacter_sp._UWH4	0	0	0	0	0	0	0	0	0.049711	0	0.0049711
k__Bacteria	p__Fibrobacteres	c__Fibrobacteria	o__Fibrobacterales	f__Fibrobacteraceae	g__Fibrobacter	s__Fibrobacter_succinogenes	0.0329878	0	0	0	0	0	0	0	0.0128548	0	0.00458426
k__Eukaryota	p__Evosea	c__unknown	o__Mastigamoebida	f__Entamoebidae	g__Entamoeba	s__Entamoeba_invadens	0	0.0225837	0	0	0	0.0223995	0	0	0	0	0.00449832
k__Bacteria	p__Spirochaetes	c__Spirochaetia	o__Spirochaetales	f__Spirochaetaceae	g__Treponema	s__Treponema_saccharophilum	0	0	0	0	0	0	0	0	0.0341621	0	0.00341621
k__Bacteria	p__Bacteroidetes	c__Bacteroidia	o__Bacteroidales	f__Prevotellaceae	g__Prevotella	s__Prevotella_scopos	0.0176569	0	0	0	0	0	0	0	0	0	0.00176569

## Sheet: Table S7
Table S8. KEGG pathways identified in the rumen and cecum microbiome of experimental cattle							Note: the abundance (FPKM)
Rumen
Pathway name (FPKM)	0_rumen-2a	1011_rumen-2a	1127_rumen-2a	1501_rumen-2a	1506_rumen-2a	1507_rumen-1a	1576_rumen-2a	1602_rumen-2a	738_rumen-1a	884_rumen-2a	911_rumen-2a	981_rumen-2a	X1009_rumen-2a	X1014_rumen-2a	Mean	SD
Aminoacyl-tRNA biosynthesis	24860.6	18664.9	16993	19491.1	17501.8	16304	21270.6	19178.8	24080.2	13902.9	14987.9	15791.8	18603.2	18486.3	18579.8	3156.88
Biosynthesis of antibiotics	47935.7	51800.6	51706.1	51508.6	47906.9	47283.8	50081.7	50565.1	46472.5	55128	54358.3	51238	46173.4	51766.7	50280.4	2783.26
Ribosome	40131	42926.5	40714	42811	40301.5	46736.8	41294.7	41116.1	41982.7	45183.6	42949.2	42187.8	39769.2	43350.4	42246.7	1966.72
Endocytosis	6205.26	3153.08	3047.25	4289.3	3604.39	2477.98	4470.01	3252.55	7524.81	686.335	1710.15	2228.32	6764.3	3318.94	3766.62	1940.54
Biosynthesis of amino acids	29181	32117.7	32444.5	32210	30935	30284.4	30973	31422	28675.7	34507.9	34456.8	31700	28112.5	32376.1	31385.5	1903.49
Carbon metabolism	22978.5	25401.5	24865.4	24894.7	23371.3	23045.9	24235.8	24787.3	22422.5	27359.7	26208.6	25206.9	23032.9	25247.7	24504.2	1402.79
ABC transporters	13949.8	16063	14915.4	15779	16613.3	16733.4	14224.2	14770.1	19048.7	17507.8	16118.6	14911.9	15765.7	15952.2	15882.4	1348.57
Vasopressin-regulated water reabsorption	4593.91	2254.9	2107.11	3011.86	2234.21	1852.8	2982.81	2263.41	5271.4	426.25	1034.32	1446.88	4098.71	2223.68	2557.3	1343.48
Pancreatic secretion	4377.88	2176.04	1993.67	2808.96	2133.42	1796.1	2838.02	2143.3	4946.36	412.382	1017.57	1390.14	3815.29	2131.55	2427.19	1253.25
Endocrine and other factor-regulated calcium reabsorption	4226.42	2093.71	1903.1	2695.21	1992	1731.85	2708.29	2043.15	4682.24	379.221	944.165	1311.93	3467.16	2040.55	2301.36	1187.31
Influenza A	4171.17	2086.86	1858.33	2564.8	1892.79	1714.25	2645.21	2003.01	4505.69	370.454	939.867	1310.52	3264.91	1996.17	2237.43	1140.65
Nucleotide excision repair	7521.3	5548.06	5133.62	5904.96	4975.39	5011.65	5893.96	5295.45	7561.98	3801.58	4267.73	4528.7	5954.46	5320.06	5479.92	1071.61
N-Glycan biosynthesis	3888.01	2190.78	1915.23	2587.23	1641.52	1730.94	2450.13	2011.95	4135.81	611.382	974.35	1346.06	2630.69	1914.54	2144.9	978.12
Insulin signaling pathway	2456.46	1545.28	1741.62	2413.55	2410.31	1343.55	2340.13	1806.46	3455.66	1016.44	1367.88	1488.13	3866.08	1814.1	2076.12	812.829
Oxytocin signaling pathway	1820.3	872.634	1058.92	1655.78	1787	720.618	1677.43	1116.43	2729.61	284.634	677.087	853.895	3206.48	1145.35	1400.44	811.75
Oocyte meiosis	1695.58	800.919	1043.51	1585.67	1717.85	701.61	1599.76	1073.01	2592.81	276.679	661.773	838.661	3175.96	1073.55	1345.52	789.703
Tight junction	1818.46	906.719	1070.35	1586.5	1698.75	715.927	1711.52	1111.35	2673.33	287.458	708.031	887.807	3120.07	1208.53	1393.2	779.27
AMPK signaling pathway	2155.79	1254.12	1431.35	1862.91	1783.05	966.945	1858.69	1469.07	3051.75	649.54	1031.09	1141	3389.13	1441.78	1677.59	771.185
Autophagy - animal	1756.54	880.533	1036.82	1622.75	1668.82	693.436	1645.61	1120.92	2619.8	278.249	669.521	845.761	3065.7	1159.45	1361.71	768.971
PI3K-Akt signaling pathway	2349.32	1446.71	1585.83	2129.8	2121.65	1212.04	2226.28	1663.02	3116.89	807.069	1212.44	1367.73	3610.7	1754.95	1900.32	765.749
Adrenergic signaling in cardiomyocytes	1378.38	681.631	889.874	1371.75	1569.9	609.297	1411.45	926.54	2211.26	235.938	582.786	742.168	2792.69	960.473	1168.87	688.059
Human papillomavirus infection	1684.87	955.511	1167.26	1578.01	1806.8	952.342	1687.53	1150.74	2493.64	441.406	880.147	1042.63	2957.85	1275.57	1433.88	668.781
Purine metabolism	12629	13707.9	13637.9	13972.7	13221.3	12808.6	13292.2	13417.4	12895.3	14857.9	14539.1	13738.9	12869.8	13765.1	13525.2	647.783
cAMP signaling pathway	1230.25	584.752	767.662	1241.45	1387.49	532.865	1232.53	816.525	2052.64	205.444	477.805	624.9	2560.27	818.374	1038.07	644.129
Carbon fixation pathways in prokaryotes	8507.62	9406.48	9323.55	9159.15	8635.19	8546.84	9061.99	9385.56	7878.28	10158.4	9840.49	9315.11	8259.37	9451.54	9066.4	627.887
Dopaminergic synapse	1280.83	615.75	802.711	1242.33	1382.79	540.551	1256.12	841.532	2025.02	208.134	507.146	641.657	2474.5	854.147	1048.09	619.215
Pathways in cancer	1997.1	1250.34	1414.86	1892.22	1797.06	1169.23	1854.42	1444.02	2601.79	846.621	1143.05	1250.34	2953.1	1507.6	1651.55	582.932
Amino sugar and nucleotide sugar metabolism	10184.9	11215	11074.6	10955.6	10142.2	10057.9	10836.4	10957.8	10162.3	12035.6	11535.7	11039.3	10658.6	11106.6	10854.5	572.738
Autophagy - yeast	1259.32	650.968	786.545	1166.85	1168.6	539.733	1172.2	826.134	1976.12	231.767	530.869	645.535	2311.21	830.676	1006.9	568.306
Apelin signaling pathway	1297.04	574	703.214	1161.42	1119.34	471.27	1100.95	778.114	1903.58	185.833	414.038	526.51	2158.5	753.084	939.064	563.987
Meiosis - yeast	1268.06	695.405	877.299	1267.09	1376.27	583.895	1280.06	898.825	1942.72	334.199	638.889	706.47	2413.77	913.73	1085.48	562.063
Alcoholism	1396.52	796.693	908.705	1180.5	1481.62	620.738	1398.52	930.938	1897.98	254.76	781.576	865.695	2422.89	1066.14	1143.09	551.131
Thermogenesis	2171.61	1589.39	1736.71	2092.92	2025.11	1462.64	2102.68	1747.46	2770.81	1194.61	1427.23	1572.17	3182.19	1758.53	1916.72	537.258
Platelet activation	1060.48	507.568	649.501	1028.73	1154.11	451.538	1045.68	686.996	1737.86	172.922	389.409	531.431	2077.78	697.711	870.837	528.767
Pyruvate metabolism	8727.79	9536.05	9400.66	9592.41	8945.38	9022.32	9174.93	9398.02	8531.75	10349.8	10080.9	9328.21	8618.51	9641.46	9310.58	525.447
Proteoglycans in cancer	1432.23	880.865	1037.35	1371.44	1474.92	851.909	1383.79	1061.95	2086.28	533.089	788.426	890.302	2446.31	1057.27	1235.44	519.827
Toxoplasmosis	1075.28	491.297	563.195	953.413	946.247	389.664	933.127	646.654	1786.26	164.294	327.511	459.024	1917.56	657.835	807.955	516.37
Long-term potentiation	1038.63	472.17	623.469	1018.85	1076.35	414.846	972.961	669.528	1660.96	162.388	369.654	474.967	2006.26	641.273	828.736	513.095
Nicotinate and nicotinamide metabolism	5722.82	4798.85	4712.85	4907.69	4210.68	4155.18	4907.63	4629.26	5677	4051.74	4324.19	4325.74	4927.18	4680.17	4716.5	510.496
Vascular smooth muscle contraction	997.492	455.313	600.955	1003.44	1091.61	408.767	957.369	644.947	1648.18	160.456	350.988	466.442	1980.16	633.559	814.263	510.253
Glyoxylate and dicarboxylate metabolism	5483.42	6112.88	6161.54	6077.45	5495.98	5188.81	5820.89	6152.07	5066.36	6750.22	6558.19	6409.29	5462.94	6050.48	5913.61	509.831
Viral carcinogenesis	1248.97	705.543	884.997	1189.04	1306.67	764.588	1192.19	859.531	1973.41	376.607	634.265	780.956	2233.89	905.597	1075.45	509.402
Glycine, serine and threonine metabolism	6743.94	7502.08	7499.5	7404.55	6808.4	6540.63	7146.75	7314.84	6391.43	8120.86	7819.88	7667.24	6795.12	7369.6	7223.2	505.692
mTOR signaling pathway	1244.2	581.773	673.496	1032.4	1012.57	450.968	1045.53	742.883	1766.18	182.712	425.041	517.497	1941.57	739.164	882.57	503.213
Glucagon signaling pathway	2179.59	1644.32	1802.07	2254.28	2334.45	1770.71	2151.83	1812.08	2942.4	1363.28	1584.93	1651.32	3087.81	1835.22	2029.59	501.613
Two-component system	9941.41	10757.1	10867.3	10764.5	11020.3	10696.4	10290.5	10613.1	10211.9	11572.6	11641.2	10890.8	10042.6	10567	10705.5	500.779
Homologous recombination	7640.61	8554.15	8656.78	8336.09	8298.03	8572.32	8320.05	8512.55	7547.73	9321.76	8989.08	8694	7690.97	8507.12	8402.95	500.241
Alanine, aspartate and glutamate metabolism	10728.2	10095.2	9938.54	10392.4	9211.82	8996.57	10157.4	9960.53	10275.3	9755.89	10050.1	9490.31	9165.92	10060.9	9877.07	498.995
Ras signaling pathway	1024.71	463.558	587.959	947.737	884.374	388.755	874.205	646.968	1658.09	149.498	340.171	444.332	1894.8	600.174	778.952	493.448
FoxO signaling pathway	1528.17	930.764	998.815	1415.94	1170.24	663.011	1416.34	1116.36	1981.19	583.574	745.376	837.736	2276.03	1067.78	1195.09	489.384
Protein processing in endoplasmic reticulum	2547.05	1887.66	2062.05	2341.16	2408.84	1827.74	2594.06	2016.26	2844.44	1498.48	1825.65	1963.43	3365.84	2245.06	2244.84	485.544
Longevity regulating pathway - multiple species	2131.27	1603.59	1677.88	2091.89	1927.66	1300.52	2127.58	1770.35	2563.37	1308.04	1470.98	1503.25	2977.54	1820.39	1876.74	476.206
Cysteine and methionine metabolism	7679.58	8517.31	8586.5	8567.21	8158.72	8075.9	8291.06	8393.84	7756.68	9220.3	9128.35	8615.59	7715.06	8598.23	8378.88	475.279
cGMP-PKG signaling pathway	878.287	424.651	563.877	909.307	1079.41	401.684	909.396	597.57	1478.99	157.043	370.219	480.92	1890.7	612.632	768.193	470.345
Longevity regulating pathway	1442.8	853.993	948.185	1320.77	1136.24	632.482	1313.19	1007.71	1872.92	521.107	671.331	796.361	2161.16	1011.38	1120.69	469.048
Plant-pathogen interaction	2164.51	1614.19	1647.29	2062.83	2020.52	1481.21	1957.42	1685.91	2800.12	1336.66	1457.74	1576.36	2851.82	1800.14	1889.77	466.035
Quorum sensing	9646.9	10834.8	10352.2	10555.6	10221.6	10420.7	10034.9	10368.3	10566.4	11633.5	10937.5	10351.8	10186.2	10526.8	10474.1	461.983
Citrate cycle (TCA cycle)	6136	6946.33	6850.46	6609.25	6287.67	6104.93	6446.58	6759.2	5891.77	7456.83	7145.53	6975.13	6148.19	6857.74	6615.4	458.332
Cellular senescence	997.773	452.741	570.35	905.246	921.121	385.135	864.798	629.441	1540.94	151.745	333.791	419.379	1768.08	573.116	750.975	458.261
Hippo signaling pathway	1003.27	529.608	643.467	914.204	1111.28	450.457	1035.21	646.391	1474.64	171.318	435.358	556.002	1891.64	703.658	826.179	454.398
Calcium signaling pathway	899.274	427.902	564.203	879.381	956.899	383.645	854.655	565.621	1493.14	147.982	364.111	469.67	1783.49	600.372	742.167	449.877
Phagosome	1210.05	696.059	801.345	982.827	1306.79	547.289	1299.93	752.842	1496.27	213.658	689.741	804.167	1990.36	1042.42	988.125	447.751
Estrogen signaling pathway	1488.96	945.109	1050.78	1433.45	1468.49	869.954	1468.53	1084.91	1896.1	618.426	840.245	945.93	2265.4	1184.66	1254.35	447.412
Salivary secretion	832.501	389.933	530.804	853.025	948.821	363.71	826.481	538.456	1405.68	139.226	332.291	447.983	1738.78	575.765	708.818	437.424
Axon regeneration	954.352	449.89	548.508	900.06	913.966	401.122	865.013	592.797	1499.44	163.198	310.968	413.468	1670.19	586.035	733.501	435.299
Aldosterone synthesis and secretion	854.198	404.752	536.548	838.778	910.458	366.206	818.622	541.24	1419.64	138.871	343.244	444.509	1712.75	573.89	707.407	431.277
Vibrio cholerae infection	1067.15	570.07	696.571	906.334	1101.32	468.636	1077.65	653.698	1442.33	174.367	528.353	641.818	1808.26	816.8	853.812	422.856
Inflammatory mediator regulation of TRP channels	842.448	382.825	507.273	833.076	902.921	337.839	799.757	536.101	1340.87	131.693	297.264	383.207	1622.5	528.776	674.753	416.26
Human cytomegalovirus infection	909.35	414.434	540.82	840.435	815.201	358.827	797.939	568.53	1411.85	136.355	332.252	424.659	1631.83	558.164	695.76	416.083
Insulin resistance	1719.81	1260.97	1377.83	1759.97	1772.5	1205.96	1745.35	1422.93	2316.88	1059.8	1225.57	1212.25	2433.12	1428.89	1567.27	415.693
Amphetamine addiction	842.062	384.498	514.086	837.426	917.98	338.343	810.066	539.168	1333.89	132.827	299.259	391.173	1624.38	537.821	678.784	415.415
Oxidative phosphorylation	7385.59	8242.38	8207.03	7787.06	7721.13	7630.3	7851.43	7930.5	6999.84	8451.97	8519.43	8094.31	7741.03	8166.69	7909.19	414.033
Thyroid hormone signaling pathway	914.866	455.606	566.011	818.442	846.105	389.037	849.695	575.905	1420.49	145.909	364.115	475.135	1646.03	604.944	719.449	409.685
Phenylalanine, tyrosine and tryptophan biosynthesis	4629.43	5076.23	5431.81	5143.63	4960.1	4737.08	5025.75	5080.12	4400.54	5507.54	5727.23	5169.27	4297.2	5254.78	5031.48	406.436
Peptidoglycan biosynthesis	5219.19	5932.9	5977.33	5803.8	5365.52	6342.99	5524.21	5742.12	5230.89	6482.83	6142.99	6033.23	5351.75	5817.19	5783.35	402.781
Pyrimidine metabolism	13538.1	13601.4	13047.8	13650.9	12879.9	12193.4	13258.4	13208.4	13825.8	13440.7	13248	13034.3	13126.3	13375.9	13245	402.721
Gap junction	876.456	435.375	548.708	845.199	990.899	364.429	923.475	559.91	1297.81	150.862	401.513	503.753	1639.29	690.191	730.561	398.82
MAPK signaling pathway	847.284	389.716	495.588	827.682	863.814	326.795	829.99	543.765	1290.55	133.162	295.901	394.319	1560.56	549.203	667.738	397.976
Carbon fixation in photosynthetic organisms	6604.15	7281.07	7004.02	7123.62	6640.21	6732.98	6887.14	7048.94	6412.02	7818.74	7426.27	7175.05	6499.97	7304.2	6997.03	395.914
DNA replication	5595.08	6297.7	6298.21	6153.77	6462.36	7035.29	6120.29	6141.86	5767	6804.52	6545.17	6627.04	5876.46	6306.41	6287.94	394.744
Regulation of actin cytoskeleton	890.064	447.3	530.377	806.901	956.585	371.438	913.758	585.423	1289.29	148.724	356.701	436.499	1588.67	554.01	705.41	394.373
Starch and sucrose metabolism	8232.87	9156.43	9142.02	9010.12	9216.8	8390.37	8816.83	8805.18	8430.85	9533.1	9495.51	9120.87	8827.23	8973.24	8939.39	389.356
Bacterial secretion system	5509.98	6049.18	5783.6	5928.33	5185.57	5361.37	5823.64	5925.88	4973.39	6388.24	6064.97	5703.37	5327.99	5881.1	5707.61	389.082
mRNA surveillance pathway	795.228	426.847	541.3	774.188	935.947	362.505	849.531	549.853	1277.06	147.613	376.882	454.827	1601.83	583.673	691.235	388.017
Human T-cell leukemia virus 1 infection	862.363	429.937	558.792	837.888	804.742	411.801	797.681	583.991	1378.22	191.682	342.385	457.525	1581.46	565.624	700.292	387.83
Glycolysis / Gluconeogenesis	11984.2	12263.5	11881.7	12291.4	11236.2	11422.8	11959.9	11908.2	11690.5	12475	12135.5	11693.6	11284	12264.5	11892.2	387.192
Mismatch repair	5892.52	6748.16	6685.08	6468.46	6749.87	6780.96	6463.61	6676.05	5960.89	7242.43	6945.66	6984.07	6215.27	6501.95	6593.93	379.463
Wnt signaling pathway	835.052	383.827	507.302	765.171	763.987	333.434	750.333	509.258	1290.55	129.513	308.692	403.748	1482.52	514.349	641.267	377.295
Ubiquitin mediated proteolysis	911.214	396.121	502.44	718.55	720.491	356.029	752.823	528.861	1279.83	135.373	331.985	391.082	1489.82	505.686	644.307	375.312
Melanogenesis	800.978	371.486	475.924	744.759	725.653	317.34	709.576	498.609	1236.72	120.483	297.686	374.138	1446.34	496.702	615.456	366.721
Bacterial chemotaxis	553.348	675.049	685.06	692.258	1490.47	1570.23	569.356	603.321	1428.14	679.888	729.815	851.467	526.855	699.953	839.657	366.092
Focal adhesion	784.476	393.02	475.629	716.287	815.79	342.557	775.663	512.947	1229.19	127.926	308.752	395.514	1460.14	508.844	631.91	365.473
GnRH signaling pathway	755.79	338.457	437.748	717.262	693.972	292.354	665.425	472.707	1205.49	111.709	266.554	340.025	1411.1	451.221	582.843	363.363
Glycerolipid metabolism	3146.46	2760.38	2645.11	2896.47	2520.72	2599.71	2732.81	2607.35	3669.32	2317.86	2390.45	2357.63	2963.11	2601.35	2729.2	357.569
Circadian entrainment	720.68	324.271	425.994	709.088	727.216	285.946	660.507	451.227	1180.17	111.097	250.27	336.623	1380.22	454.068	572.67	357.369
Lysosome	1656.91	1402.32	1492.18	1560.61	1651.92	1000.5	1798.12	1436.23	1748.25	1043.38	1322.58	1426.4	2480.57	1549.88	1540.7	356.397
Progesterone-mediated oocyte maturation	1196.63	802.194	904.87	1186.79	1131.2	775.582	1141.25	923.929	1648.73	578.028	727.431	816.146	1865.87	943.458	1045.86	355.78
Hepatitis C	803.485	407.878	495.152	703.457	769.235	370.13	755.199	517.84	1190.08	131.796	330.583	425.624	1464.9	520.824	634.727	353.028
Cell cycle	819.768	396.669	519.75	700.556	729.348	358.584	722.077	487.062	1223.15	140.357	355.227	444.308	1453.88	513.912	633.189	352.323
Cushing syndrome	841.396	430.687	514.996	783.796	719.308	378.572	737.872	551.361	1338.44	216.228	339.646	418.038	1396.04	522.258	656.331	350.971
Protein export	5819.24	6431.33	6071.14	6246.86	5646.62	5853.15	6117.47	6269.4	5358.79	6672.68	6347.88	6032.71	5781.42	6263.82	6065.18	346.542
Flagellar assembly	472.132	579.305	619.9	610.371	1326.23	1425.81	457.556	517.902	1317.58	589.719	638.985	758.783	435.093	634.712	741.72	344.479
Chemokine signaling pathway	716.565	337.435	432.432	673.329	649.792	288.181	647.042	459.277	1159.98	109.576	259.375	338.478	1334.35	445	560.773	341.713
Butanoate metabolism	5700.36	6307.3	6136.99	6076.88	5942.67	5667.04	6044.93	6235.08	5491.58	6728.26	6454.63	6215.27	5692.05	6234.92	6066.28	340.894
Human immunodeficiency virus 1 infection	775.444	331.78	446.224	677.588	672.085	297.358	656.665	480.523	1135.58	118.819	282.632	341.448	1335.18	414.49	568.987	339.009
Amoebiasis	867.245	515.222	602.469	845.143	766.131	416.775	776.591	633.725	1304.26	265.286	424.101	510.488	1492.28	602.212	715.852	338.257
Hedgehog signaling pathway - fly	754.029	332.876	444.599	668.669	640.233	294.479	648.752	450.51	1161.78	112.944	266.237	342.558	1301.65	442.623	561.567	336.329
Sphingolipid signaling pathway	654.706	325.036	405.868	632.24	644.76	281.608	627.315	458.834	1128.72	113.755	269.646	332.807	1331.82	412.78	544.279	335.7
One carbon pool by folate	4059.43	4480.1	4432.27	4404.53	4210.17	3920.84	4216.38	4405.82	3653.34	4856.23	4729.39	4495.43	3848.15	4406.05	4294.15	334.413
2-Oxocarboxylic acid metabolism	5034.22	5481.51	5603.28	5538.09	5494.9	5323.47	5256.96	5342.27	4844.02	5766.34	5972.51	5371.67	4758.2	5499.73	5377.66	331.226
Galactose metabolism	6906.31	6767.04	6576.68	6721.31	6131.38	6058.74	6574.17	6418.07	7360.89	6399.73	6299.37	6458.34	6705.97	6445.89	6558.85	330.978
MAPK signaling pathway - yeast	768	372.958	423.501	635.403	614.801	287.702	630.924	433.939	1132.58	115.276	250.418	345.938	1274.19	477.111	554.482	326.336
Arginine biosynthesis	4781.44	5118.06	5141.01	5136.99	4726.03	4458.95	4977.66	5156.97	4514.71	5472.4	5509.78	5027.72	4642.59	5107.91	4983.73	322.046
Olfactory transduction	647.852	283.941	381.053	638.985	658.765	251.965	585.656	398.941	1055.26	98.4568	219.298	296.378	1228.49	404.311	510.668	320.378
Renin secretion	714.989	352.88	444.276	689.36	750.912	286.594	704.92	443.259	1057.53	111.365	290.139	370.23	1291.41	524.366	573.731	320.35
Fructose and mannose metabolism	7642.73	7530.58	7175.38	7404.4	6697.01	6401.87	7264.69	7264.35	7387.03	7213.48	7116.78	7108.15	7128.58	7348.01	7191.65	318.961
Neurotrophin signaling pathway	745.226	351.918	429.601	632.364	621.058	294.407	634.876	452.872	1066.88	112.333	285.803	345.945	1278.91	447.771	549.997	315.93
Legionellosis	2590.37	2292.75	2326.38	2561.63	2622.29	2112.56	2578.22	2293.93	2979.1	2100.37	2208.76	2253.05	3168.74	2415.03	2464.51	312.626
Cell cycle - yeast	710.952	342.665	436.689	637.22	700.168	296.231	677.241	454.387	1034.37	115.622	304.92	380.62	1283.47	462.473	559.788	311.074
Pentose phosphate pathway	7661.02	7695.88	7322.32	7631.72	6838.96	6978.76	7377.81	7237.3	7966.77	7532.79	7215.41	7157.72	7192.05	7412.57	7372.93	303.74
Fluid shear stress and atherosclerosis	2569.71	2122.36	2179.55	2536.03	2347.05	1879.63	2473.24	2232.4	2632.13	1940.31	2072.02	1969.42	2937.94	2317.98	2300.7	303.346
Tuberculosis	2209.99	1877.24	1950.47	2216.52	2168.64	1930.59	2232.38	1982.44	2601.17	1706.72	1911.98	1926.46	2836.58	2060.79	2115.14	300.589
MAPK signaling pathway - fly	1152.71	785.855	815.33	1000.82	934.796	580.481	1158.87	857.73	1251.82	489.647	689.249	756.035	1647.81	915.446	931.185	299.933
Endocrine resistance	626.514	287.202	378.792	592.98	562.071	247.429	554.52	400.107	1013.42	94.7148	219.551	291.495	1161.15	381.869	486.558	299.197
Apoptosis	1156.33	889.848	914.033	1035.9	1226.78	682.891	1226.13	921.82	1276.2	504.086	825.514	980.101	1741.66	1046.78	1030.58	296.999
Lysine biosynthesis	3954.8	4423.79	4511.83	4400.1	4170.72	4171.56	4209.01	4261.33	3769.51	4730.93	4679.5	4468.41	3825.7	4392.47	4283.55	291.098
Cholinergic synapse	592.561	270.135	355.99	567.489	542.964	234.161	531.53	380.711	974.439	89.3718	205.033	274.143	1126.83	362.977	464.881	290.966
Glycerophospholipid metabolism	4645.97	4381.47	4369.4	4463.5	3925.65	3949.71	4267.25	4244.3	4957.37	4001.33	4079.21	4119.81	4549.45	4195.94	4296.45	290.932
Hippo signaling pathway - fly	697.829	372.699	443.072	586.507	706.39	304.386	692.335	428.509	963.551	113.088	304.498	396.77	1218.78	486.339	551.054	288.609
Methane metabolism	7792.29	7466.76	7209.13	7640.12	6771.33	6989.85	7423.12	7220.1	7599.33	7340.12	7239.32	6997.3	7000.38	7414.1	7293.09	288.225
Parathyroid hormone synthesis, secretion and action	572.187	271.12	342.814	564.762	567.522	234.389	537.967	369.997	962.217	89.5892	204.26	272.95	1113.91	361.821	461.822	287.779
Relaxin signaling pathway	592.638	270.251	354.772	564.551	538.145	231.925	529.681	378.949	962.714	89.5237	204.313	273.056	1108.25	362.36	461.509	286.246
Regulation of lipolysis in adipocytes	523.895	233.133	321.429	536.264	550.763	212.827	492.762	338.706	918.406	82.8707	170.734	248.319	1060.58	335.273	430.426	278.808
Serotonergic synapse	562.569	258.002	338.165	542.817	521.015	222.685	505.647	357.083	924.616	84.8804	195.58	260.359	1069.54	343.993	441.925	276.312
Cell cycle - Caulobacter	3819.21	4302.3	4254.22	4223.06	4175.56	4594.55	4088.9	4210.4	3787.59	4675.82	4432.89	4379.44	3813	4319.43	4219.74	273.041
Nitrogen metabolism	3203.48	3613.41	3655.51	3572.39	3272.95	3189.82	3492.35	3616.88	3102.83	3903.03	3879.8	3683.55	3116.63	3588.6	3492.23	269.44
Shigellosis	775.521	415.24	435.492	563.804	630.451	316.765	737.242	458.983	909.549	117.208	334.173	390.378	1130.49	519.896	552.514	265.006
Terpenoid backbone biosynthesis	3188.02	3669.21	3642.71	3505.41	3210.5	3153.08	3432.12	3564.26	3025.56	3902.4	3794.33	3621.37	3275.32	3604.91	3470.66	262.689
Gastric acid secretion	568.107	254.018	335.691	537.642	535.976	218.6	504.567	344.528	865.129	82.5683	201.003	258.342	1014.92	354.89	433.999	260.002
Glioma	565.728	247.826	309.775	503.032	466.147	212.593	457.414	348.946	888.443	81.7774	199.687	233.307	984.355	306.31	414.667	258.661
Prion disease	545.541	264.825	338.684	531.592	549.858	213.631	532.091	349.272	865.218	97.1505	194.769	271.57	1020.09	364.482	438.484	258.627
Kaposi sarcoma-associated herpesvirus infection	600.653	274.261	332.726	524.183	483.627	228.81	508.711	377.766	876.099	88.8091	225.248	270.646	1024.27	354.582	440.742	257.794
Other glycan degradation	2270.36	2476.73	2476.45	2345.39	2036.37	1762.05	2376.79	2493.11	1835.46	2615.91	2448.44	2523.17	2391.57	2328.27	2312.86	257.455
Fatty acid biosynthesis	3309.02	3588.34	3651.75	3499.84	3183.18	3229.28	3575.69	3631.71	2868.08	3674.17	3831.65	3603.28	3327.1	3584.81	3468.42	253.817
Hedgehog signaling pathway	521.018	249.698	325.148	503.284	501.931	218.056	485.332	329.738	870.122	81.7661	191.836	259.066	985.401	349.748	419.439	253.382
Systemic lupus erythematosus	765.798	505.696	534.117	565.802	809.261	363.746	802.042	517.555	909.395	154.53	544.429	577.063	1199.64	680.146	637.802	253.117
Lipopolysaccharide biosynthesis	2217.83	2410.5	2558.01	2264.73	2248.38	2164.89	2466.3	2486.33	1728.62	2539.59	2647.33	2636.54	2076.64	2456.1	2350.13	252.209
Rap1 signaling pathway	655.008	324.648	374.459	534.051	568.622	261.712	591.482	401.611	858.369	97.7113	281.751	323	1039.15	407.648	479.944	250.237
Bile secretion	455.887	220.282	300.94	472.675	493.822	195.618	455.518	300.765	801.25	78.6932	168.898	241.713	972.762	319.451	391.305	246.547
Hepatocellular carcinoma	678.778	373.913	430.676	595.192	574.764	330.861	621.303	447.825	952.993	166.564	330.439	381.048	1072.5	475.162	530.859	246.153
Mitophagy - animal	621.074	285.174	319.447	495.175	447.187	216.896	481.301	366.482	877.305	92.5262	210.964	249.686	930.374	331.491	423.22	244.984
Circadian rhythm	601.28	239.727	294.243	506.892	479.429	196.873	481.079	333.102	818.305	83.8966	164.664	211.526	894.438	299.708	400.369	243.02
Fatty acid metabolism	3468.85	3732.5	3768.74	3641.87	3351.8	3342.44	3716.63	3776.37	3044.58	3821.8	3961.57	3736.62	3499.5	3720.78	3613.15	242.896
Dilated cardiomyopathy	555.915	278.906	346.348	497.948	540.988	235.357	532.175	336.252	836.049	86.7886	218.987	294.266	973.705	376.892	436.47	242.297
Folate biosynthesis	3096.23	3456.1	3492.16	3277.39	3152.25	3008.06	3308.22	3351.35	2751.21	3549.5	3531.24	3508.73	3074.01	3468.28	3287.48	240.311
Long-term depression	455.018	224.194	284.618	460.357	513.594	201.376	463.122	319.054	771.21	78.5284	187.741	246.989	957.985	302.92	390.479	239.051
Thyroid hormone synthesis	1658.84	1417.36	1387.15	1694.11	1415.61	1109.27	1719.73	1475.47	1749.33	1321.58	1313.78	1398.95	2041.33	1582.91	1520.39	236.013
Non-alcoholic fatty liver disease	578.127	258.11	298.311	494.375	477.989	232.139	483.358	339.267	820.087	93.6676	177.668	217.378	886.439	331.874	406.342	233.667
RNA transport	1088.4	899.182	946.277	974.258	1079.27	762.343	1059.66	948.476	1344.88	651.235	878.925	884.729	1578.95	976.784	1005.24	231.112
EGFR tyrosine kinase inhibitor resistance	527.213	261.17	315.086	450.896	419.853	215.774	450.411	341.618	818.569	82.0488	204.276	244.882	911.869	326.981	397.903	230.632
Prostate cancer	1011.11	731.555	772.131	952.325	910.898	696.33	968.027	793.469	1245.53	545.418	667.043	719.486	1391.01	844.725	874.933	229.499
Parkinson disease	482.773	234.862	313.572	473.534	486.537	295.706	450.196	306.31	801.318	85.7969	197.43	240.324	924.351	328.287	401.5	229.217
Histidine metabolism	3009.1	3262.84	3246.38	3294.41	2908.09	2751.95	3118.11	3216.89	2777.88	3459.67	3520.65	3083.44	3011.25	3199.67	3132.88	228.537
Propanoate metabolism	2920.49	3156.99	3118.89	3216.88	3041.67	3440.74	3181.64	3179.02	2712.15	3497.36	3343.92	3159.94	2740.84	3202.59	3136.65	227.704
Herpes simplex virus 1 infection	436.936	208.359	264.622	420.187	518.695	181.825	443.908	294.397	704.423	74.8635	168.28	209.835	889.254	298.845	365.316	224.053
Glutamatergic synapse	1502.84	1334.8	1463.65	1667.37	1498.19	1079.99	1558.08	1462.69	1826.75	1343.73	1389.6	1392.63	1993.19	1412.13	1494.69	222.448
Retrograde endocannabinoid signaling	470.837	224.946	290.059	456.902	447.151	235.648	435.792	297.89	764.778	82.1171	174.254	221.277	877.552	307.05	377.589	221.639
Hypertrophic cardiomyopathy	574.573	273.031	297.925	469.102	504.809	211.179	511.37	323.735	762.466	83.8944	186.178	246.231	845.783	345.63	402.565	219.948
Salmonella infection	770.423	583.954	586.566	712.073	959.695	625.971	774.571	593.515	1096.95	347.448	546.263	625.308	1111.36	648.273	713.026	215.165
Yersinia infection	514.29	281.441	322.028	418.926	459.06	244.552	504.94	336.721	779.849	90.7029	243.223	296.256	897.714	363.568	410.948	214.635
Morphine addiction	421.73	190.489	251.948	414.811	413.031	162.735	387.877	261.288	705.243	62.3762	135.297	191.454	804.667	265.123	333.434	211.768
Gastric cancer	410.359	204.494	266.942	391.497	380.777	188.089	384.431	285.965	708.75	73.6823	171.61	223.357	852.142	268.91	343.643	210.668
Streptomycin biosynthesis	3236.51	3515.62	3485.62	3391.89	3132.24	3245.42	3570.4	3360.79	3056.07	3766.72	3679.7	3460.14	3188.78	3552.53	3403.03	210.499
Phosphotransferase system (PTS)	289.756	381.656	400.785	355.212	857.131	945.524	332.094	332.902	719.67	400.322	395.334	490.887	399.782	370.3	476.525	207.465
Biotin metabolism	2202.37	2338.76	2382.93	2299.15	2033.17	1987.07	2353.51	2373.14	1844.78	2482.32	2637.77	2293.48	2185.67	2387.19	2271.52	207.396
Pentose and glucuronate interconversions	4234.32	4453.28	4356.61	4583.29	4254.04	3909.58	4378.46	4302.77	4268.4	4768.15	4559.03	4468.42	4293.34	4515.81	4381.82	203.901
Pantothenate and CoA biosynthesis	2800.36	3085.85	3268.36	3053.29	3191.62	3099.1	3031.96	3073.42	2789.93	3314.76	3423.33	3261.47	2744.99	3166.76	3093.23	203.236
Measles	434.226	222.274	260.87	423.273	485.448	187.587	463.792	297.871	657.642	76.1663	172.242	228.314	821.431	315.003	360.439	202.881
Arginine and proline metabolism	2673.17	2874.85	2932.05	2899.16	2731.38	2570.5	2820.49	2945.45	2428.08	3176.87	3077.77	2959.34	2641.18	2855.17	2827.53	201.622
Taste transduction	403.323	184.721	243.242	395.313	395.555	157.119	370.214	250.12	672.274	60.2003	132.697	185.865	766.653	254.255	319.396	200.947
TGF-beta signaling pathway	460.434	218.742	283.261	403.616	436.172	194.416	438.462	297.322	656.099	75.3293	198.184	244.239	817.219	281.784	357.52	197
Insulin secretion	394.412	183.456	245.497	390.899	393.441	158.749	370.404	248.759	651.907	60.2024	137.404	190.448	757.903	260.018	317.393	195.49
Cortisol synthesis and secretion	391.707	178.845	240.212	385.497	384.683	154.365	361.508	243.191	649.649	58.4726	131.087	183.034	744.348	248.982	311.113	194.241
Endometrial cancer	402.636	190.138	234.816	365.604	336.083	165.461	349.885	267.55	665.02	62.0761	150.467	184.411	737.641	232.799	310.328	190.994
Cyanoamino acid metabolism	2544.76	2829.58	2689.21	2678.12	2577.29	2219.44	2568.02	2697.79	2317.61	2915.27	2765.69	2758.82	2531.21	2715.79	2629.19	188.88
Breast cancer	403.216	190.958	240.335	362.749	332.718	168.558	348.012	266.413	657.757	62.5676	155.716	190.223	735.113	235.819	310.725	188.289
Ovarian steroidogenesis	381.902	176.425	236.344	376.601	376.807	150.561	355.241	237.508	626	57.5372	129.172	180.42	720.877	246.169	303.683	187.181
Cocaine addiction	381.902	176.425	236.344	376.601	376.807	150.561	355.241	237.508	626	57.5372	129.172	180.42	720.877	246.169	303.683	187.181
Pathogenic Escherichia coli infection	543.867	317.165	344.209	411.455	607.879	236.33	636.02	324.894	560.755	97.342	323.757	374.148	816.67	497.347	435.131	186.442
Porphyrin and chlorophyll metabolism	2774.42	3090.24	3340.23	3167.52	3212.05	3220.72	3000.3	3134.08	2935.32	3364.8	3273.83	3435.53	2929.15	3159.06	3145.52	186.114
PD-L1 expression and PD-1 checkpoint pathway in cancer	374.838	171.243	220.899	359.536	336.011	151.63	330.702	255.625	630.189	58.5728	130.973	173.231	715.989	219.31	294.911	185.918
Adipocytokine signaling pathway	1428.15	1227.32	1276.78	1397.07	1225.54	1026.99	1399.8	1294.19	1511.57	1100.51	1147.76	1182.74	1733.78	1243.16	1299.67	182.846
Synaptic vesicle cycle	502.687	288.149	340.723	390.728	537.435	232.117	532.919	304.279	614.042	89.4236	304.101	338.62	810.61	437.714	408.825	180.752
C-type lectin receptor signaling pathway	405.87	172.114	222.353	362.807	339.738	150.391	334.203	253.387	592.254	58.1281	145.385	174.166	705.569	226.305	295.905	179.353
Valine, leucine and isoleucine biosynthesis	1898.1	2079.27	2179.6	2127.89	2296.9	2135.94	2005.51	1977.62	1845.82	2180.07	2303.94	2108.26	1642.75	2119.43	2064.36	179.02
Choline metabolism in cancer	382.967	207.846	245.326	354.183	348.688	212.62	346.632	275.991	646.25	91.5828	178.172	205.284	742.873	254.374	320.913	178.302
Necroptosis	2381.32	2345.05	2380.46	2475.75	2436.64	2028.21	2594.42	2304.14	2509.3	2200.12	2494.13	2390.17	2762.06	2522.49	2416.02	175.28
Huntington disease	752.585	611.594	659.27	726.225	663.303	501.732	813.022	622.499	878.196	462.421	570.65	627.1	1146.41	728.435	697.388	171.554
Valine, leucine and isoleucine degradation	1595.75	1711.49	1685.98	1666.62	1476.51	1348.12	1759.15	1743.62	1313.36	1904.48	1806.34	1697.61	1570.98	1750.8	1645.06	168.948
Spliceosome	383.93	201.713	235.01	369.652	487.065	163.179	457.449	252.255	491.331	74.0859	177.712	223.34	696.788	325.04	324.182	167.543
T cell receptor signaling pathway	354.556	167.199	209.776	320.951	298.427	145.541	310.289	236.933	577.117	56.3001	134.451	171.489	650.047	215.452	274.895	165.97
GABAergic synapse	1414.71	1286.64	1402.69	1565.56	1376.89	1031.4	1452.2	1391.07	1615.78	1327.21	1349.11	1332.24	1740.32	1341.56	1401.95	165.925
beta-Lactam resistance	2658	2953.31	2912.47	2907.14	2704.72	2746.7	2664.5	2898.43	2768.8	3272.7	2992.83	3021.09	2849.98	2903.66	2875.31	164.572
Drug metabolism - other enzymes	3635.74	4014.29	3948.52	3991.92	3940.33	3664.92	3900.4	3898.85	3778.48	4263.85	4047.14	4086.8	3918.46	4012.16	3935.85	163.899
Proteasome	425.254	241.842	283	347.038	435.163	194.232	450.552	256.686	525.487	78.2625	216.331	262.114	731.64	384.189	345.128	163.826
Axon guidance	346.413	169.098	210.877	332.34	353.259	144.16	337.493	237.118	544.883	58.5814	131.019	166.035	644.665	203.924	277.133	163.193
Hippo signaling pathway - multiple species	363.698	177.693	201.443	311.087	282.893	134.727	283.753	201.86	573.685	55.151	112.173	162.2	611.409	227.196	264.212	161.68
Ribosome biogenesis in eukaryotes	741.048	584.038	630.12	709.041	727.235	554.975	726.994	604.491	925.567	452.696	572.458	571.767	1080.93	677.326	682.763	161.229
Polyketide sugar unit biosynthesis	2003.17	2145.57	2099.47	2050.62	1802.32	2022.32	2198.96	2005.09	1828.26	2347.64	2229.89	2083.96	1824.39	2178.1	2058.55	161.161
Colorectal cancer	344.788	165.886	207.95	303.821	281.903	144.694	299.529	233.05	554.135	55.5419	140.442	166.679	633.625	206.941	267.07	159.271
Glutathione metabolism	2100.07	2204.47	2126.65	2225.03	1890.89	1797.61	2208.05	2205.33	1860.83	2334.7	2198.9	2219.35	2103.55	2216.07	2120.82	159.064
Hepatitis B	337.122	154.453	201.322	306.49	271.264	142.416	280.377	220.519	552.87	54.9864	129.26	157.006	616.871	188.671	258.116	158.483
Fc gamma R-mediated phagocytosis	330.977	160.093	190.593	307.63	337.678	131.659	340.734	231.799	517.725	55.0676	114.494	150.749	612.86	183.768	261.845	157.803
RNA degradation	4532.58	4830.41	4736.08	4910.44	4578.12	4702.9	4796.04	4797.14	4643.66	5112	4941.92	4736.54	4621.17	4881.8	4772.91	157.323
Photosynthesis	2880.71	3262.77	3142.03	3031.43	3141.36	3214.3	3102.22	3172.12	2794.25	3376.07	3287.73	3141.21	2969.94	3130.65	3117.63	157.181
Phospholipase D signaling pathway	336.176	173.829	204.411	314.712	302.095	185.524	303.638	242.941	555.819	75.282	153.882	170.78	649.426	209.824	277.024	156.841
Autophagy - other	380.282	193.642	219.447	337.391	359.208	147.773	362.343	245.785	523.825	58.3785	152.018	189.853	639.183	252.202	290.095	156.307
Antigen processing and presentation	807.334	672.588	683.938	831.508	944.23	634.245	943.362	685.104	850.91	529.706	649.096	695.313	1100.49	839.208	776.217	153.442
Central carbon metabolism in cancer	974.542	897.653	962.477	1072.57	1181	1118.87	983.363	958.566	1354.59	881.441	933.222	969.879	1331.46	926.503	1039.01	153.372
B cell receptor signaling pathway	321.192	152.405	193.924	291.967	276.099	134.93	287.681	216.142	521.682	51.6586	126.269	160.174	601.256	200.319	252.55	151.473
Rheumatoid arthritis	435.468	243.589	291.926	332.811	478.956	199.298	464.706	263.929	486.132	74.6489	263.899	294.893	674.575	374.867	348.55	150.113
ErbB signaling pathway	324.191	158.04	198.792	287.588	264.928	139.268	283.035	218.4	523.504	52.2004	133.226	161.763	597.514	199.278	252.981	149.65
Phosphatidylinositol signaling system	948.841	799.553	826.531	934.391	841.415	696.854	897.116	850.022	1138.24	748.476	788.823	750.572	1233.54	832.833	877.658	149.214
Thiamine metabolism	2496.29	2733.34	2803.7	2792.92	2557.27	2667.76	2660.42	2660.5	2558.85	2945.01	2970.18	2718.84	2485.59	2738.96	2699.26	148.666
Vancomycin resistance	2306.71	2577.7	2536.21	2533.09	2264.06	2453.01	2405.08	2499.13	2298.15	2786.24	2641.75	2539.18	2317.4	2537.29	2478.21	148.086
Antifolate resistance	1955.39	2110.21	2071.38	2114.31	1996.77	1756.06	2012.14	2093.7	1792.44	2279.1	2193.65	2135.32	1889.63	2071.03	2033.65	146.473
IL-17 signaling pathway	848.875	674.859	684.882	790.382	797.562	640.816	854.603	684.222	943.837	522.863	627.332	667.151	1087.66	774.793	757.131	145.639
Chagas disease	334.332	180.829	212.305	308.171	338.587	140.198	350.728	234.973	473.526	66.8771	149.428	185.516	610.724	239.729	273.28	143.417
Lysine degradation	1214.12	1306.77	1264.87	1231.69	1124.15	968.184	1260.33	1405.82	966.193	1431.05	1340.29	1363.38	1331.72	1235.2	1245.98	142.967
Peroxisome	1781.32	1956.03	1943.78	1851.74	1586.73	1628.06	1916.34	1900.48	1569.8	1979.9	1935.25	1908.73	1916.18	1899.06	1840.96	141.97
Melanoma	288.207	128.304	162.879	265.798	234.803	112.952	242.364	191	473.746	42.2862	99.8087	123.584	535.047	154.233	218.215	139.969
Signaling pathways regulating pluripotency of stem cells	302.568	145.97	179.792	268.739	245.498	127.384	263.522	202.269	481.749	47.7911	120.534	147.648	557.121	184.399	233.927	139.567
Prolactin signaling pathway	377.366	236.961	266.989	363.215	352.869	235.157	334.74	282.83	603.655	151.567	218.372	242.12	637.288	266.512	326.403	139.484
Collecting duct acid secretion	411.017	231.262	277.639	303.99	443.624	183.202	435.138	240.509	449.387	68.2829	251.452	275.369	624.459	357.872	325.229	139.318
Phenylpropanoid biosynthesis	1532.84	1700.69	1645.14	1614.8	1543.25	1278.47	1539.92	1632.33	1304.36	1755.08	1697.68	1654.63	1516.98	1627.44	1574.54	138.874
NOD-like receptor signaling pathway	1704.7	1600.35	1598.4	1787.62	1769.82	1536.69	1726.51	1640	1880.97	1522.52	1593.54	1551.82	1995.22	1738.5	1689.05	138.204
Ubiquinone and other terpenoid-quinone biosynthesis	865.442	975.168	1054.29	968.102	853.309	865.48	933.154	935.705	611.144	1047.05	1126.23	1011.67	741.698	1030.81	929.946	135.692
Toll and Imd signaling pathway	396.141	183.901	201.685	281.542	281.149	149.508	318.926	214.12	446.667	55.2803	137.54	159.831	558.643	232.026	258.354	135.346
Base excision repair	2679.6	3027.65	2986.9	2946.85	3019.17	2995.49	2883.67	2886.09	2810.29	3231.06	3092.78	3043.72	2835.14	2966.4	2957.49	134.796
Adherens junction	321.442	178.34	192.372	260.708	298.485	145.134	316.363	199.618	462.848	50.9404	139.094	188.016	541.793	227.742	251.635	130.277
Renal cell carcinoma	350.428	209.883	240.501	349.921	299.706	192.544	321.747	268.812	528.844	146.084	192.201	205.833	594.57	237.861	295.638	129.08
Sphingolipid metabolism	1507.26	1692.02	1718.18	1604.38	1469.31	1288.14	1586.31	1653.37	1482.7	1747.27	1686.12	1725.45	1690.41	1587.26	1602.73	128.679
MicroRNAs in cancer	642.403	583.186	664.635	732.313	735.303	614.348	727.074	645.338	942.05	551.803	600.042	697.995	997.307	645.395	698.514	128.138
Acarbose and validamycin biosynthesis	1353.36	1474.48	1424.59	1394.28	1185.42	1255.26	1490.7	1329.18	1218.56	1608.72	1500.87	1398.2	1219.28	1461.1	1379.57	125.823
Non-small cell lung cancer	269.162	119.169	148.497	238.888	204.398	102.261	220.2	176.383	432.034	39.1128	91.3703	113.556	477.836	143.961	198.345	125.671
Biofilm formation - Vibrio cholerae	1986.18	2154.55	2178.24	2148.22	2080.92	2042.96	2091.95	2101.62	1943.68	2366.98	2306.88	2282.19	1986.64	2144.31	2129.67	124.734
Pancreatic cancer	268.993	122.339	160.984	239.914	217.426	108.192	226.519	179.68	420.198	41.8134	105.174	126.925	492.324	154.503	204.642	123.668
Selenocompound metabolism	1998.74	2217.79	2228.67	2218.28	2189.01	2156.39	2075.84	2197.58	2022.73	2409.21	2405.61	2247.76	2075.08	2208.45	2189.37	121.929
Phototransduction - fly	340.261	169.411	196.26	261.696	302.422	140.225	306.735	191.031	414.581	48.3024	149.37	179.462	505.747	222.447	244.854	120.201
Pertussis	636.596	473.412	484.904	612.348	523.338	309.02	611.496	505.089	601.28	391.986	434.473	442.728	776.921	480.036	520.259	118.493
C5-Branched dibasic acid metabolism	921.612	1026.6	1102.78	1082.63	1247.45	1214.02	999.311	963.317	985.176	1076.42	1151.28	1092.9	793.432	1050.44	1050.53	117.562
Sulfur metabolism	1616.68	1764.2	1852.79	1863.17	1818.99	1856.71	1745.8	1740.01	1721.42	1953.4	2016.42	1693.21	1607.43	1840.3	1792.18	116.875
Epithelial cell signaling in Helicobacter pylori infection	1018.43	913.001	950.973	976.772	1082.64	885.325	1099.24	893.756	1041.25	775.548	944.948	949.864	1260.64	1025.32	986.979	116.286
Dorso-ventral axis formation	220.039	107.786	135.875	212.447	190.758	94.4363	189.865	150.623	395.172	37.9786	93.7791	112.76	455.765	126.912	180.3	116.191
Monobactam biosynthesis	1479.1	1665.56	1658.07	1662.61	1459.47	1515.93	1612.77	1577.46	1378.41	1773.67	1719.45	1661.43	1467.95	1654.98	1591.92	114.539
Epstein-Barr virus infection	313.494	151.987	181.368	246.971	274.773	122.819	297.221	176.641	390.38	47.9001	119.213	164.452	471.409	239.451	228.434	114.474
Chronic myeloid leukemia	242.235	110.664	140.647	217.685	195.975	96.5507	203.251	159.663	388.02	36.809	89.5273	113.032	449.185	137.415	184.333	114.449
Fc epsilon RI signaling pathway	235.472	105.813	131.345	210.52	179.84	89.8086	193.656	158.069	379.836	35.6155	81.6855	101.162	427.019	128.757	175.614	111.189
Riboflavin metabolism	1089.13	1224.36	1320.05	1137.73	1195.46	1160.71	1212.68	1248.25	989.582	1287.27	1322.19	1349.98	1035.35	1271.2	1203.14	109.749
VEGF signaling pathway	224.413	99.7575	131.354	210.278	191.058	88.3949	195.557	153.257	365.59	35.0397	80.5543	104.936	429.128	130.638	174.283	109.611
Sulfur relay system	1258.36	1477.1	1498.8	1477.44	1445.35	1545.18	1360.77	1408.11	1460.29	1648.56	1615.68	1550.19	1308.54	1497.94	1468.02	108.901
Acute myeloid leukemia	228.209	105.456	136.847	204.978	179.811	92.5344	192.283	156.368	369.94	35.7643	87.7193	106.748	425.733	130.34	175.195	108.137
Arachidonic acid metabolism	1180.15	1223.25	1119.75	1256.9	969.074	958.828	1251.56	1230.43	1026.24	1280.4	1177	1195.2	1203.28	1247.07	1165.65	106.917
Cationic antimicrobial peptide (CAMP) resistance	1513.38	1632.14	1682.45	1626.23	1536.47	1548.75	1630.86	1617.64	1324.43	1751.54	1688.43	1679.83	1502.06	1604.02	1595.59	106.113
Alzheimer disease	1313.82	1172.98	1190.19	1321.14	1284.82	1201.47	1271.65	1218.64	1386.67	1119.7	1153.91	1114.13	1488.57	1295.33	1252.36	105.94
Benzoate degradation	1470.3	1563.02	1519.76	1587.83	1410.39	1339.86	1501.97	1593.74	1483.66	1713.55	1690.5	1528.55	1392.88	1548.17	1524.58	105.151
Biosynthesis of various secondary metabolites - part 2	1199.44	1228.5	1201.67	1242.51	1023.1	1131.54	1266.72	1205.33	1012.47	1377.25	1327.35	1219.3	1120.82	1296.09	1203.72	104.355
Biofilm formation - Escherichia coli	1725.02	1909.71	1939.83	1902.66	1915.8	1853.63	1820.13	1863.2	1924.2	2084.1	2081.3	1974.35	1751.54	1956.5	1907.28	103.703
RNA polymerase	2179	2238.5	2189.36	2328.15	2120.87	2351.06	2230.76	2222.66	2152.34	2481.67	2341.68	2235.48	2147.64	2348.82	2254.86	101.793
Inositol phosphate metabolism	1331.15	1359.54	1337.46	1409.89	1265.47	1125.87	1361.89	1392.87	1457.18	1374.56	1333.32	1365.1	1590.95	1332.66	1359.85	101.202
Biofilm formation - Pseudomonas aeruginosa	555.375	587.648	695.391	630.092	780.8	817.375	576.528	615.658	688.312	668.17	807.512	660.733	453.697	664.379	657.262	100.661
Aldosterone-regulated sodium reabsorption	206.646	99.7646	122.277	195.994	170.453	84.1206	183.769	145.024	342.156	36.4793	81.4562	96.6957	398.117	127.168	163.58	100.534
D-Glutamine and D-glutamate metabolism	1085.65	1245.73	1260.01	1202.57	1051.76	1110.89	1170.97	1204.47	988.562	1355.68	1281.14	1236.53	1119.1	1234.86	1181.99	99.86
Natural killer cell mediated cytotoxicity	197.616	88.7505	115.987	190.517	174.506	78.075	174.841	133.909	332.809	31.9002	72.7546	93.0805	387.721	114.32	156.199	99.7252
Bacterial invasion of epithelial cells	283.637	156.578	174.11	217.536	258.542	134.035	286.824	182.047	367.966	55.4023	138.947	165.871	429.67	193.683	217.489	99.2344
AGE-RAGE signaling pathway in diabetic complications	206.797	92.8411	116.966	185.402	159.684	80.8085	172.566	139.14	329.228	31.4788	74.5554	92.0363	384.612	115.102	155.801	98.1981
Phenylalanine metabolism	1600.33	1702.76	1717.67	1714.25	1661.87	1532.73	1640.68	1723.91	1540.12	1828.8	1840.76	1727.81	1544	1700.79	1676.89	97.4995
Apoptosis - fly	278.809	172.317	203.634	273.4	276.51	231.311	262.753	214.962	420.188	110.957	159.238	194.464	472.307	203.868	248.194	97.3203
Longevity regulating pathway - worm	2453	2430.18	2367.03	2604.77	2252.85	2385.95	2574.15	2424.19	2513.61	2551.7	2455.89	2393.64	2530.68	2508.54	2460.44	94.5829
Glycosphingolipid biosynthesis - globo and isoglobo series	732.1	807.908	781.633	751.221	618.144	509.897	745.212	799.419	655.814	799.354	786.73	752.515	889.226	711.917	738.649	93.5904
Ferroptosis	1335.54	1412.42	1420.95	1416.43	1189.62	1209.97	1370.75	1406.99	1241.42	1497.09	1404.56	1432.1	1455.51	1377.88	1369.37	92.966
Carbohydrate digestion and absorption	442.448	464.988	519.306	455.807	593.699	550.519	479.096	477.975	641.601	398.236	456.311	547.124	751.216	498.438	519.769	92.5263
Mitophagy - yeast	220.301	86.6058	98.2871	186.803	152.618	69.7288	167.878	125.498	312.106	28.099	50.5463	73.4969	324.558	112.962	143.535	91.357
Vitamin B6 metabolism	1191.06	1309.34	1367.21	1261.66	1246.25	1220.38	1248.71	1289.1	1108.72	1400.86	1430.78	1387.83	1203.73	1287.42	1282.36	90.5403
Leishmaniasis	143.178	70.5822	91.0345	148.186	156.912	73.0148	136.324	100.402	288.457	26.7077	67.2964	81.2075	349.323	95.9365	130.612	88.4867
Fatty acid degradation	1349.27	1472.64	1466.63	1395.22	1261.61	1247.61	1435.3	1454.42	1302.72	1523.51	1508.23	1399.65	1453.01	1448.03	1408.42	87.465
Transcriptional misregulation in cancer	254.862	165.746	161.271	207.945	311.641	105.091	292.397	168.754	255.723	45.155	152.235	172.716	375.675	227.681	206.921	86.7341
Bladder cancer	179.431	82.3206	101.581	163.265	139.244	70.6803	147.557	117.69	288.451	27.3053	66.3093	80.5872	336.04	97.8401	135.593	85.8866
Taurine and hypotaurine metabolism	950.797	1037.86	1033.18	1046.76	934.73	1127.42	1029.34	1047.46	914.108	1195.96	1128.57	1019.44	898.674	1047.24	1029.39	84.9599
Thyroid cancer	167.857	78.3174	97.1262	155.601	135.854	67.408	142.515	113.421	274.917	26.1899	64.8088	77.2062	324.138	93.6146	129.927	82.2995
PPAR signaling pathway	1342.79	1398.49	1438.93	1407.87	1214.39	1211.2	1398.35	1407.5	1281.37	1423.5	1422.53	1416.27	1473.77	1387.92	1373.21	81.3087
Platinum drug resistance	228.822	174.08	187.171	233.172	274.083	225.151	227.484	187.245	386.516	118.349	134.115	207.09	384.338	182.175	224.985	79.038
MAPK signaling pathway - plant	358.009	265.201	304.226	357.89	394.567	312.744	359.112	291.842	467.214	219.132	265.766	297.726	501.46	307.4	335.878	77.9094
Small cell lung cancer	159.251	68.9734	87.5733	144.867	133.577	61.2919	134.463	105.951	257.806	20.8918	48.1588	62.6024	285.368	79.5213	117.878	76.4816
Glycosaminoglycan degradation	650.28	713.838	716.539	664.168	581.776	511.77	673.649	729.495	521.814	729.115	685.746	732.386	729.398	650.316	663.592	75.3546
Ascorbate and aldarate metabolism	1337.78	1350.25	1349.67	1409.34	1296.36	1216.62	1356.43	1346.66	1254.09	1502.65	1442.3	1389.61	1367.89	1412.5	1359.44	73.3572
Novobiocin biosynthesis	876.492	947.531	1002.37	966.472	884.043	825.909	934.152	948.308	836.202	1023.79	1060.66	975.573	836.213	967.936	934.689	73.2271
Ether lipid metabolism	158.681	118.502	117.287	150.142	167.322	99.5927	149.119	151.087	256.123	65.6348	97.0429	112.813	350.582	112.665	150.471	72.9443
Prodigiosin biosynthesis	962.266	1061.95	1033.45	1042.99	937.241	974.892	1021.89	1053.2	872.035	1085.2	1139.28	1044.59	913.561	1036.71	1012.8	72.14
Leukocyte transendothelial migration	198.538	109.174	118.257	145.31	182.247	89.3506	194.848	113.072	249.4	30.2448	92.0682	118.232	300.871	138.532	148.582	70.4916
Biosynthesis of ansamycins	948.969	1124.53	1035.73	1054.35	968.52	1005.46	993.539	984.955	1054.58	1206.74	1040.03	1014.04	960.578	1033.07	1030.36	68.4392
Osteoclast differentiation	149.351	67.798	84.6964	132.407	129.379	57.6213	136.656	99.4986	229.413	22.1698	50.4523	72.6207	264.181	95.9919	113.731	67.4261
Biosynthesis of vancomycin group antibiotics	645.097	729.46	679.947	647.929	598.641	585.984	733.334	621.218	565.615	762.074	692.971	650.281	542.534	707.121	654.443	66.6859
Phototransduction	164.831	68.698	86.6821	139.568	137.786	57.1012	129.321	91.9177	199.069	21.4902	62.3669	66.2232	247.116	92.4432	111.758	61.6563
Nitrotoluene degradation	184.416	238.357	195.274	238.168	239.269	402.95	203.052	164.201	183.374	227.583	186.071	172.463	154.213	200.169	213.54	61.2273
Zeatin biosynthesis	664.905	730.616	704.733	695.438	612.472	612.199	666.635	740.846	549.863	746.389	766.724	701.366	687.188	716.87	685.446	60.1243
Viral myocarditis	182.291	105.716	112.238	123.268	167.814	84.0368	184.885	101.325	213.68	27.8187	89.0203	116.013	260.094	136.625	136.059	60.0223
HIF-1 signaling pathway	2474.27	2531.4	2493.29	2573.15	2558.41	2568.15	2494.25	2515.59	2595.35	2563.71	2535.12	2422.54	2620.39	2643.29	2542.07	59.4942
Arrhythmogenic right ventricular cardiomyopathy	172.936	101.557	109.399	119.769	163.948	84.6502	175.813	98.1818	210.03	28.6375	89.5572	113.363	252.794	129.148	132.127	57.5855
Type II diabetes mellitus	226.285	231.575	233.56	278.697	340.612	351.698	258.292	218.623	377.764	222.216	214.936	240.315	341.642	239.968	269.727	57.5602
Toll-like receptor signaling pathway	125.005	58.7996	68.3116	106.721	96.3366	49.4259	109.734	84.6466	197.024	18.6057	43.4053	58.8854	223.143	74.8744	93.9227	57.1665
TNF signaling pathway	125.005	58.7996	68.3116	106.721	96.3366	49.4259	109.734	84.6466	197.024	18.6057	43.4053	58.8854	223.143	74.8744	93.9227	57.1665
Various types of N-glycan biosynthesis	362.873	370.719	365.397	351.209	277.422	213.397	358.671	388.749	291.264	348.856	327.075	361.388	458.894	323.65	342.826	57.0266
Tyrosine metabolism	824.138	882.225	938.16	922.289	874.644	808.624	907.838	901.289	823.994	955.502	992.611	914.929	816.342	920.831	891.673	56.2948
African trypanosomiasis	98.9891	53.8604	74.7254	104.894	113.664	57.4135	96.3733	75.2372	196.36	43.3404	61.211	61.1474	240.747	79.0211	96.9274	56.191
Tropane, piperidine and pyridine alkaloid biosynthesis	736.748	771.826	831.75	810.914	745.227	679.134	797.348	793.736	694.258	826.905	868.901	822.217	731.716	804.362	779.646	55.195
Glycosphingolipid biosynthesis - ganglio series	325.869	352.238	342.114	315.789	250.96	199.69	325.159	363.81	225.051	342.561	314.046	343.435	385.303	297.939	313.14	53.3267
p53 signaling pathway	98.8403	42.9797	57.5905	97.1098	86.0751	40.0096	81.4859	64.4324	174.334	14.016	28.1388	37.6902	176.729	46.8112	74.7316	49.7709
Tryptophan metabolism	591.971	653.367	630.936	619.632	568.505	488.778	623.202	638.843	569.019	681.331	656.058	626.126	666.174	632.021	617.569	49.7278
Th17 cell differentiation	569.7	515.267	518.78	584.839	563.059	521.19	591.224	523.782	599.235	480.773	505.504	523.394	668.019	566.81	552.255	49.001
D-Alanine metabolism	643.761	707.129	709.537	703.78	635.801	688.456	678.338	704.354	627.217	787.714	761.482	753.507	651.301	702.237	696.758	47.9787
Protein digestion and absorption	320.289	346.227	338.385	309.012	266.892	229.115	337.885	342.797	213.029	340.412	347.068	356.546	329.212	335.575	315.175	45.5699
Phenazine biosynthesis	275.571	275.766	335.229	326.647	333.316	307.702	290.313	316.718	245.319	313.3	376.465	323.177	190.046	318.042	301.972	45.2257
Circadian rhythm - fly	101.393	54.3746	64.136	87.7487	88.6091	48.5312	94.685	64.8385	161.752	17.0746	46.8146	56.1636	179.569	71.6474	81.2384	44.0373
Th1 and Th2 cell differentiation	90.7418	44.8939	53.3978	88.0625	89.0053	36.8901	90.898	61.9539	147.071	14.9995	33.5447	49.2889	172.899	62.4357	74.0058	43.6463
NF-kappa B signaling pathway	83.321	38.6818	45.2882	80.6035	78.8697	34.3178	72.8567	56.3128	148.368	13.1282	24.1806	38.4451	163.089	50.6374	66.2929	43.6313
Basal cell carcinoma	97.0155	52.9785	62.4821	83.4955	86.2394	47.2359	91.5087	62.5895	155.549	16.536	46.2317	55.6398	173.576	69.4783	78.6112	42.2411
Degradation of aromatic compounds	320.53	362.961	390.04	389.247	416.713	425.628	367.049	371.622	445.008	436.085	443.339	362.116	315.233	389.425	388.214	41.8083
Circadian rhythm - plant	79.0842	37.4286	43.0304	77.6952	76.7709	32.9451	70.6877	53.7125	136.352	12.0306	22.8296	35.6103	152.459	49.9031	62.8957	40.461
Chloroalkane and chloroalkene degradation	406.744	455.366	461.543	469.836	438.141	404.221	460.215	445.361	441.134	500.142	518.452	373.371	394.666	467.52	445.479	40.2129
Phosphonate and phosphinate metabolism	565.084	546.619	566.662	586.882	518.514	473.886	574.566	531.368	568.243	552.593	591.034	519.335	626.953	593.714	558.247	38.6864
Type I diabetes mellitus	559.362	611.534	598.218	604.068	600.058	661.053	591.895	603.543	568.971	689.89	637.617	617.773	552.641	611.02	607.689	37.128
Isoquinoline alkaloid biosynthesis	480.942	521.781	543.054	527.242	484.899	437.524	538.207	537.713	455.84	551.922	533.743	546.683	508.378	523.514	513.675	35.5354
SNARE interactions in vesicular transport	99.2991	46.7979	48.5562	75.0069	46.4874	27.3683	66.1178	51.5036	125.809	13.3881	23.3923	32.0077	113.342	48.8731	58.4249	33.9609
Carbapenem biosynthesis	387.703	429.325	445.514	427.123	418.201	411.727	416.116	424.685	375.886	439.858	484.576	397.289	343.763	431.567	416.667	33.6921
beta-Alanine metabolism	673.352	713.031	726.012	699.378	744.117	700.093	722.672	745.269	685.331	771.343	789.498	714.913	691.063	751.256	723.381	33.5786
Neomycin, kanamycin and gentamicin biosynthesis	482.221	541.512	541.498	540.376	515.273	453.013	552.966	518.969	502.435	557.885	582.985	521.314	543.722	553.783	529.139	33.5262
Lipoic acid metabolism	192.043	219.968	220.42	209.145	155.574	144.852	203.834	214.77	147.575	234.736	223.13	244.005	215.975	208.339	202.455	31.4731
Vitamin digestion and absorption	40.3674	16.0628	17.6569	41.7234	37.1056	13.5639	36.0464	26.2014	95.0502	5.26299	8.67487	12.6457	101.525	18.7504	33.6169	29.8995
Aminobenzoate degradation	260.697	307.292	276.533	293.152	265.239	258.002	284.82	298.913	255.291	336.12	303.977	264.814	317.775	297.289	287.137	24.7502
Monoterpenoid biosynthesis	55.2607	28.1221	36.1226	52.667	83.4286	20.7412	81.6264	36.4003	53.1985	10.2167	29.3577	43.0175	91.9737	50.4558	48.0421	24.2438
Basal transcription factors	75.5986	35.6053	51.4592	58.8905	86.3145	25.6207	56.5229	48.9583	97.277	26.7298	48.0868	31.9355	94.6901	50.8518	56.3243	23.9309
JAK-STAT signaling pathway	52.4444	20.5983	29.4248	41.7736	36.5946	18.3282	42.223	34.7295	79.9602	6.86236	15.3189	20.6166	83.5137	28.7383	36.509	22.6846
Steroid hormone biosynthesis	88.2418	98.7885	81.237	80.9036	40.6753	31.3896	105.53	95.8937	55.0999	92.7466	70.5646	66.8894	87.4358	90.9078	77.5931	22.1423
Proximal tubule bicarbonate reclamation	139.945	140.874	169.685	163.268	137.171	111.712	146.355	172.529	131.642	182.267	179.659	182.01	162.697	146.621	154.745	21.5534
Limonene and pinene degradation	127.208	135.114	127.785	125.547	99.2278	73.3292	134.67	130.814	113.104	152.047	146.918	107.412	126.824	132.949	123.782	20.1631
Insect hormone biosynthesis	114.89	119.195	111.01	107.564	82.8589	54.9653	122.086	112.902	96.7359	131.523	123.703	90.3221	116.892	117.523	107.298	20.0986
Arabinogalactan biosynthesis - Mycobacterium	48.0379	63.2701	57.1523	61.3412	71.721	121.036	48.6491	50.1298	84.2968	69.1353	55.1894	72.7376	55.8599	54.8781	65.2453	19.1554
Metabolism of xenobiotics by cytochrome P450	71.735	47.7748	55.8064	74.7896	91.5414	45.2187	72.5848	58.8362	92.9006	36.2184	48.5681	41.294	88.7106	55.9299	62.9935	19.0961
Primary immunodeficiency	313.33	340.22	331.279	326.302	299.381	307.05	316.084	324.304	289.342	356.656	339.947	341.393	323.648	334.522	324.533	18.2349
Notch signaling pathway	32.6919	16.3927	23.6247	29.1212	33.5587	16.6271	29.8111	20.5435	58.7559	6.47519	13.0067	19.7555	72.4917	21.6844	28.1815	17.7963
Chlorocyclohexane and chlorobenzene degradation	125.804	133.541	127.055	132.517	89.7309	86.0439	133.252	125.284	114.757	152.9	119.222	108.553	129.591	129.849	122.007	17.6948
Glucosinolate biosynthesis	143.518	167.335	171.548	162.208	192.954	180.504	160.061	156.196	134.391	167.027	172.46	163.43	128.536	158.113	161.306	17.1562
Fanconi anemia pathway	33.4248	16.8195	25.1342	32.4842	36.4092	17.2496	35.7626	22.969	58.7853	8.44443	17.4226	24.4339	70.5614	29.2671	30.6549	16.6958
RIG-I-like receptor signaling pathway	39.6361	19.158	19.7903	32.2481	24.0923	14.0892	27.9428	23.7873	60.2819	5.88135	13.6296	15.8578	58.5474	19.9722	26.7796	16.1426
Penicillin and cephalosporin biosynthesis	102.085	120.66	140.989	128.364	124.558	126.593	118.938	110.438	114.441	122.588	112.386	150.736	87.589	126.689	120.504	15.4934
Cholesterol metabolism	65.9426	57.3586	68.1567	80.6143	72.2354	92.2186	61.5832	65.3071	99.9307	66.6341	59.8459	71.5563	104.224	57.924	73.1094	15.3881
Synthesis and degradation of ketone bodies	100.974	104.671	105.62	122.992	135.062	127.342	102.635	108.359	151.889	124.001	111.183	101.933	102.042	108.3	114.786	15.3079
Drug metabolism - cytochrome P450	53.71	32.8528	42.3244	56.8506	73.3465	37.978	55.2997	43.3471	71.7293	26.6524	39.5012	28.593	64.2057	39.5682	47.5685	15.1637
Carotenoid biosynthesis	60.7261	88.7422	82.8692	72.566	67.227	77.6472	59.9825	67.4243	113.284	93.8998	77.4214	87.9221	89.4101	73.0654	79.4419	14.5222
Chemical carcinogenesis	29.2106	7.80708	17.1238	33.9331	39.2307	11.4821	31.5077	21.3642	43.1508	5.3342	9.01108	10.3064	40.0695	14.0624	22.3996	13.4043
Renin-angiotensin system	73.686	79.2897	81.0788	69.0502	59.7723	49.0932	92.1625	77.9363	47.7316	82.3181	77.216	77.8738	88.2998	79.7315	73.9457	13.2801
Biosynthesis of siderophore group nonribosomal peptides	40.3516	50.3433	62.729	52.6314	58.4773	62.2783	55.0761	52.1308	23.7732	57.8476	65.6048	74.1093	33.9654	56.916	53.3024	13.1311
Naphthalene degradation	80.1034	93.4284	94.9094	97.4569	121.145	113.341	99.4188	94.8019	117.871	105.644	109.873	79.1434	87.8906	99.8728	99.6357	12.8674
Linoleic acid metabolism	32.7515	52.996	40.5424	24.837	49.3326	44.4793	29.5475	59.4209	17.4055	34.9976	41.8045	46.9224	60.6669	33.6073	40.6651	12.6908
alpha-Linolenic acid metabolism	38.0109	60.9803	48.3183	30.4481	54.7616	51.0655	35.6637	64.7934	33.014	41.9549	48.662	53.7786	70.2735	41.0582	48.0559	12.1052
Flavone and flavonol biosynthesis	80.4312	83.0523	89.1463	88.4862	76.5504	66.4548	79.3972	83.6961	54.6076	90.8074	92.2516	89.6312	61.184	91.792	80.5349	11.9875
D-Arginine and D-ornithine metabolism	56.8976	70.7062	66.4243	70.0228	79.502	75.7492	50.7642	66.5515	91.4227	80.6555	72.4494	82.6807	83.8624	59.2223	71.9222	11.3885
Neuroactive ligand-receptor interaction	38.5145	45.5555	53.1288	52.7596	47.2133	80.1216	39.3817	49.8591	41.483	61.6865	47.8842	59.0601	40.7738	43.9182	50.0957	11.1444
Other types of O-glycan biosynthesis	39.3262	50.1195	53.912	54.8921	62.0059	65.0322	37.0727	43.3997	78.1574	63.3339	48.8101	58.164	60.3276	47.3376	54.4208	11.1383
Dioxin degradation	59.8614	73.3681	83.4509	71.5405	74.7327	78.1145	67.7866	71.9959	93.4197	84.8929	94.582	68.4891	56.8057	72.1315	75.0837	11.0531
Amyotrophic lateral sclerosis	28.3199	15.2198	23.6012	33.5326	33.9033	10.1859	31.4114	23.6769	40.4244	14.8588	13.1807	22.172	48.6298	21.3149	25.7451	11.0092
Xylene degradation	61.5389	74.6713	85.3156	73.9225	75.6843	78.6495	69.3302	72.6191	94.0106	86.7684	95.2025	69.7871	57.9968	73.0794	76.3269	10.8976
Cytosolic DNA-sensing pathway	31.5453	14.0835	16.2426	22.5434	20.8919	11.8795	22.1223	15.5638	36.2159	4.12564	8.73261	13.2134	43.0968	16.6462	19.7788	10.7839
Fat digestion and absorption	24.0286	10.5187	16.1152	24.4267	24.4672	11.448	26.5658	17.7979	35.8526	5.791	14.5337	14.8294	46.8093	17.77	20.7824	10.7661
Non-homologous end-joining	16.4055	12.258	14.3323	18.0852	16.87	9.49653	16.8166	11.886	36.1412	4.16558	9.83467	12.9507	44.3123	15.9155	17.105	10.5956
Secondary bile acid biosynthesis	109.18	106.161	113.523	108.151	94.487	88.3079	109.465	103.253	89.5219	114.096	126.089	105.212	99.5617	113.406	105.744	10.2773
Primary bile acid biosynthesis	108.713	106	113.045	107.557	94.3267	88.205	108.906	102.941	89.4801	113.887	125.715	104.869	99.4697	112.705	105.416	10.1453
Steroid biosynthesis	34.2127	21.5457	27.3009	34.2692	27.454	19.038	28.255	25.2653	50.6985	21.5143	31.3443	18.276	50.3581	28.203	29.8382	10.0913
Retinol metabolism	132.49	124.656	141.069	131.038	139.65	112.302	137.949	132.654	112.042	129.284	128.781	135.23	148.837	130.005	131.142	10.0894
Fatty acid elongation	21.65	9.00187	12.8608	22.7928	20.4087	7.45772	21.1837	13.8739	34.5769	3.66798	6.14261	9.10438	35.1802	11.0619	16.3545	9.9734
Staphylococcus aureus infection	11.5857	8.19128	12.9135	10.9008	22.7505	44.7661	15.8264	11.5065	21.1543	13.7185	12.2177	11.7062	10.2508	11.6105	15.6499	9.30008
Cardiac muscle contraction	9.14235	7.84309	9.82666	10.7615	19.1124	39.7806	12.7759	8.71375	16.4517	4.09447	10.3185	9.74113	22.7646	13.6614	13.9277	8.86787
Caprolactam degradation	66.1112	72.886	74.8091	87.4208	71.685	82.2709	72.907	71.0392	57.2854	84.4427	80.9123	75.515	62.2647	80.1058	74.2611	8.50576
Mannose type O-glycan biosynthesis	41.0154	52.7238	55.1828	55.8233	44.1558	42.7253	37.6325	44.779	57.4604	67.8659	50.8179	60.1071	57.1548	48.8752	51.1657	8.4458
Mineral absorption	32.5042	39.4598	38.9375	48.4005	47.6806	60.5136	42.5634	37.4767	40.1604	38.2043	32.0394	46.8854	56.7294	39.895	42.9607	8.28392
Nonribosomal peptide structures	74.4282	78.7796	85.4938	86.6364	80.4723	89.1853	76.4832	74.4807	99.4182	96.1825	88.9	88.3077	79.9533	83.7687	84.4636	7.62902
Styrene degradation	65.3374	71.3283	65.3177	81.0176	66.7172	68.8029	66.4901	68.9777	82.7816	82.7757	60.7422	63.0328	69.403	70.3413	70.219	7.08751
Lipoarabinomannan (LAM) biosynthesis	11.6556	8.68868	11.3229	9.5356	1.31823	0.614927	8.19907	8.08079	0.720584	12.8329	20.4495	0.745471	3.31933	12.2794	7.84021	5.88544
Sesquiterpenoid and triterpenoid biosynthesis	18.4654	16.1347	19.4328	18.6921	8.56395	7.10993	15.6663	17.7538	9.71879	21.857	24.0155	9.12686	12.3724	18.305	15.5153	5.28476
Glycosylphosphatidylinositol (GPI)-anchor biosynthesis	6.21332	2.49843	4.39085	4.59913	3.83546	2.66654	3.7833	4.02575	13.1567	1.47019	1.97772	2.12489	17.2064	3.47454	5.10166	4.51546
Atrazine degradation	3.05149	4.37588	3.3625	4.92055	16.9503	11.2797	3.99108	1.52774	8.66457	2.47934	3.08591	4.13944	1.36269	3.3938	5.18465	4.312
Biosynthesis of various secondary metabolites - part 1	20.9173	23.7419	21.3567	24.2813	23.7793	22.0098	21.2266	23.3813	30.4948	28.1225	23.543	29.345	31.2451	20.3182	24.5545	3.70466
Biosynthesis of unsaturated fatty acids	16.4084	10.3585	12.9221	15.8922	17.7513	15.2796	14.2437	14.0768	20.1455	8.66311	10.5686	11.026	19.4383	11.5368	14.1651	3.52691
Geraniol degradation	7.71283	12.6107	10.955	7.70543	11.0002	14.9602	9.34007	7.91646	20.6767	11.0835	10.21	10.7622	11.7712	12.1143	11.3442	3.35933
Steroid degradation	19.769	19.6011	18.6084	21.953	20.3973	22.2223	15.4688	16.0982	16.2568	21.3528	22.8631	23.971	14.7492	20.0227	19.5238	2.92233
Apoptosis - multiple species	2.47233	1.12156	1.49207	2.76301	3.28528	1.21723	2.80093	1.76707	6.01222	0.514561	0.942097	1.22911	6.94661	1.38946	2.42525	1.90391
Ethylbenzene degradation	3.59956	6.92892	6.40208	3.70951	3.40459	5.87189	4.94568	4.22064	10.5465	6.04271	5.31442	5.75314	5.50548	5.81928	5.57603	1.79802
Toluene degradation	9.80417	8.63337	6.74426	8.7013	7.24767	4.95262	8.03069	10.015	9.2844	8.46483	8.63186	5.21486	9.99911	8.50605	8.1593	1.60666
Fluorobenzoate degradation	8.7868	7.91387	6.02481	7.87108	7.1918	4.90603	7.08467	9.0226	9.11392	7.80293	7.57145	5.06402	9.34086	7.87818	7.54093	1.40328
Glycosphingolipid biosynthesis - lacto and neolacto series	0.967962	1.09288	1.60667	0.821862	1.54037	0.602896	0.769589	3.44446	1.83403	1.37858	4.74491	1.64198	0.140456	0.4822	1.50492	1.22791
Furfural degradation	2.50074	3.23017	3.53539	3.06419	5.99978	5.4599	2.30478	2.81848	2.94659	4.30384	3.72707	5.22778	1.99772	3.32133	3.6027	1.22084
Aflatoxin biosynthesis	1.20846	2.39719	1.90453	2.3751	1.72252	0.948052	2.34643	2.81979	0.981047	2.78113	2.75733	1.03333	0.817056	2.79396	1.92042	0.78482
Plant hormone signal transduction	0.345009	0.38198	0.427853	1.6835	0.849778	0.236215	1.60774	0.364543	1.3444	0	0	0.339851	1.46418	0.553556	0.685614	0.592908
Betalain biosynthesis	0.0840684	0.656731	0.488462	0.411743	0.902331	0.50343	0.262628	0.388225	0.876966	0.271056	0.251709	2.36018	0.240557	0.527896	0.58757	0.562507
Polycyclic aromatic hydrocarbon degradation	1.05752	1.47796	1.42141	1.24878	1.98725	1.76301	1.05231	2.46474	2.33975	2.21984	2.17756	1.73627	2.31427	1.32501	1.75612	0.497443
Tetracycline biosynthesis	0.0490858	0.127261	0.399392	0.0934795	0.265406	0.408502	0.390554	0.479467	1.28465	0.199817	0.40689	0.841297	0.20772	0.581108	0.409616	0.328401
Mucin type O-glycan biosynthesis	0.0233611	1.00872	0	0.0379974	0	0	0	0	0	0	0	0	0	0	0.0764339	0.268573
Biosynthesis of type II polyketide products	0.561969	0.60354	0.554819	0.608467	0.617387	0.50619	0.341578	0.593787	1.29213	0.478514	0.386223	0.186741	0.396473	0.228682	0.525465	0.261844
Biosynthesis of enediyne antibiotics	0.347348	0.139844	0.861508	0.359526	0.129627	0.216197	0.196199	0.11317	0	0.18189	0.213919	0.59618	0	0.413645	0.269218	0.234879
Type I polyketide structures	0.215286	0.293361	0.390202	0.188552	0.317251	0.13228	0.360133	0.36746	0.414843	0.616416	0.149585	0.326257	0.434087	0.221422	0.316224	0.130521
Flavonoid biosynthesis	0.0680566	0.0376748	0	0.117781	0	0	0	0	0	0	0.0396893	0	0	0	0.0188001	0.0356808
Stilbenoid, diarylheptanoid and gingerol biosynthesis	0.0680566	0.0376748	0	0.117781	0	0	0	0	0	0	0.0396893	0	0	0	0.0188001	0.0356808
Cecum
Pathway name (FPKM)	1011-2_cecum-1a	1127-2_cecum-1a	1137-2_cecum-1a	1576-2_cecum-1a	27-2_cecum-1a	738-2_cecum-2a	884-2_cecum-1a	911-2_cecum-1a	981-2_cecum-1a	X1007-2_cecum-2a	Mean	SD
Biosynthesis of antibiotics	59035.9	54871.7	55011.6	56624.1	60539	58629.2	53450.4	61113.1	54635.3	59773.8	57368.4	2776.76
Ribosome	57400.4	56967.6	54674.1	55327.7	60734.2	56742.9	52863.3	56662.3	57721.7	59547.5	56864.2	2271.33
Carbon metabolism	28831.4	25774.7	26230.8	27648.7	30123.8	28322.1	25151.2	30325.4	26076.3	29765.8	27825	1930.66
Biosynthesis of amino acids	40332.6	38986.1	38461	38208.2	40733.4	40894.9	35331.7	41192.7	39235.1	40678.2	39405.4	1788.27
ABC transporters	18785.9	19533.7	18878.8	17950.5	19461.3	21699.6	16883.7	19314	20842.8	18539.5	19189	1365.28
Pyrimidine metabolism	16112.2	13594.5	14060.6	15495.8	16294	16139	14112.1	16953.1	14532.9	16221.5	15351.6	1173.3
Purine metabolism	19069.1	16670.7	16746.9	18195.1	19223.6	18090.6	17399.5	19515.8	16941.5	19448.4	18130.1	1141.69
Two-component system	12234.4	14448	12677	10336.6	11728.5	12237.2	11968.5	10664	12360.9	11650.6	12030.6	1127.03
Carbon fixation pathways in prokaryotes	11031.9	8969.89	9457.88	10459.1	11577.8	10438	9370.65	11436.8	9353.27	11278.9	10337.4	982.491
Alanine, aspartate and glutamate metabolism	11351.2	9910.24	10246.2	11131.4	12219.6	11289.5	10080.7	12380.5	9873.7	12050.5	11053.4	975.382
Aminoacyl-tRNA biosynthesis	13962.7	12498.4	12567.3	13679.7	15047.1	13837.4	12840.3	14495.2	12735.4	14694.2	13635.8	935.641
Bacterial chemotaxis	1755.7	3741.89	2587.68	885.254	1591.67	2118.6	1855.95	909.725	2140.44	1574.26	1916.12	830.178
Flagellar assembly	1842.62	3583.2	2276.36	690.606	1475.15	2181.27	1957.49	763.239	2069.81	1427.9	1826.77	829.588
Glycolysis / Gluconeogenesis	12146.4	11371.7	11524.7	12048.7	13346.6	12363.3	11193.6	12968.5	11131.4	13167.2	12126.2	825.652
Citrate cycle (TCA cycle)	7044.14	5439.99	6102.46	6716.59	7488.12	6593.68	5977.38	7463.59	5340.65	7273.99	6544.06	798.278
Quorum sensing	13634.2	12580.5	12476	12744.5	13535.9	13788	11909.6	13948.1	13417.3	13020.7	13105.5	664.777
Pyruvate metabolism	11147.7	10463.8	10533.7	10710.1	11900.1	11186.7	9902.65	11654.9	10641.5	11691.7	10983.3	640.573
Glyoxylate and dicarboxylate metabolism	6611.77	5629.42	6022.51	6568.38	7099.81	6512.1	5975.63	7308.82	5587.18	7038.56	6435.42	612.255
Carbon fixation in photosynthetic organisms	7873.36	7145.78	7191.68	7699.54	8552.97	7857.04	6887.41	8339.62	7239.57	8514.38	7730.13	604.002
Amino sugar and nucleotide sugar metabolism	11288	10324.6	10608.6	11317.2	11774.2	11965.2	10789.9	11897.3	10734.2	11594.1	11229.3	584.126
Protein export	8158.64	6685.07	6786.1	7755.47	7839.86	7346.08	7251.05	8136.2	6883.89	7654.99	7449.74	543.354
Drug metabolism - other enzymes	5724.09	4418.14	4763.38	5445.16	5587.12	5231.24	4720.37	6005.67	4644.74	5457.55	5199.75	531.387
Pentose phosphate pathway	8541.61	7635.4	7909.09	8197.93	8591.89	8450.7	7338.29	9085.08	7956.46	8678.6	8238.5	530.827
Arginine biosynthesis	6293.62	5651.21	5861.69	6001.83	6795.03	6429.71	5538.19	6798.5	5572.51	6648.9	6159.12	499.47
Lysine biosynthesis	6854.73	5619.01	5695.57	6391.52	6517.63	6305.87	5714.22	6925.89	5749.31	6403.93	6217.77	491.473
Butanoate metabolism	6329.64	6142.7	6151.43	6231.3	7327.86	6546.86	6002.62	6867.8	5819.98	6975.72	6439.59	479.913
Homologous recombination	11579.2	10104.6	10301.8	11023.1	10942.7	10770.6	10215.4	11219.6	10524.8	10530.7	10721.2	473.063
Cysteine and methionine metabolism	10491.5	9856.28	9421.27	9767.07	10344	10178.8	9197.47	10544.7	9911.2	10153.2	9986.54	443.72
One carbon pool by folate	5842.4	4919.6	5014.49	5555.06	5857.25	5632.75	5025.28	6020.74	5047.97	5858.4	5477.4	429.769
Methane metabolism	8263	7634.69	7555.38	7688.41	8381.17	8021.93	7201.63	8415.82	7618.97	8324.65	7910.56	424.796
Bacterial secretion system	7085.99	6029.24	6064.66	6675.61	7028.27	6742.24	6354.43	7156.57	6192.57	6733.75	6606.33	423.146
Galactose metabolism	6725.07	5811.63	6258.08	6624.1	6739.24	7025.83	6047.85	6946.37	6122.9	6812.9	6511.4	418.287
Photosynthesis	3688.25	3823.62	3691.13	2873.28	3127.59	3474.58	2648.32	3308.28	3562.99	3008.83	3320.69	393.646
Glycine, serine and threonine metabolism	8207.92	7728.19	7807.37	8028.07	8534.74	8333.09	7630.53	8634.12	7658.06	8547.14	8110.92	392.112
2-Oxocarboxylic acid metabolism	7193.89	7530.73	7415.52	6632.47	6952.9	7413.65	6541.74	7050.05	7742.71	6913.68	7138.73	391.498
Peptidoglycan biosynthesis	7886.04	6794.62	6725.71	7444.23	7465.94	7275.85	7049.37	7761.07	6967.93	7325.84	7269.66	387.976
DNA replication	8677.2	7642.96	7646.89	8279.62	8043.22	8058.22	7481.04	8390.54	8016.7	7778.03	8001.44	374.993
Fructose and mannose metabolism	5672.39	5250.1	5398.14	5737.8	6222.85	5825.74	5531.17	6177.33	5435.7	6259.01	5751.02	364.778
Other glycan degradation	2318.86	1709.03	2238.86	2732.49	2391.12	2360.78	2277.31	2784.15	1901.74	2638.39	2335.27	341.236
Valine, leucine and isoleucine biosynthesis	2699.69	3334.9	3121.51	2580.83	2611.28	3015.22	2674.31	2539.34	3443.56	2636.38	2865.7	335.167
Fatty acid metabolism	3128	4024.21	3626.1	3104.75	3275.12	3502.37	3608.53	3171.4	3788	3237.4	3446.59	312.521
RNA degradation	5830.51	5417.63	5355.72	5612.11	6165.04	5754.24	5365.39	6082.56	5385.43	5926.92	5689.56	307.299
Mismatch repair	9115.39	8135.14	8217.41	8656.25	8443.57	8409.87	8261.1	8778.75	8355.95	8236.32	8460.98	305
Porphyrin and chlorophyll metabolism	2663.81	3186.37	2974.31	2723.27	2610.93	3229.7	2486.19	2564.45	3241.43	2580.31	2826.08	300.884
Pentose and glucuronate interconversions	2963.17	2402.03	2774.18	3046.19	3345.05	3307.91	2868.35	3298.92	2953.48	3259.45	3021.87	297.64
Starch and sucrose metabolism	8874.27	8520.62	8728.43	8414.36	8324.4	8696.64	8018.03	8695.23	8687.26	8096.5	8505.57	286.26
Lipopolysaccharide biosynthesis	1524	1172.29	1365.86	1622.34	1990.53	1700.36	1709.59	1683.94	1100.67	1762.29	1563.19	276.444
Fluid shear stress and atherosclerosis	2299.09	1882.85	1900.68	2193.95	2627.95	2193.78	1800.85	2414.52	1981.51	2271.31	2156.65	263.013
Oxidative phosphorylation	7134.21	6893.86	6986.97	6629.77	7082.75	6711.8	6353.95	7136.47	6665.44	6896.02	6849.12	255.502
Nitrogen metabolism	3073.54	3044.65	2926.76	3040.21	3567.96	3205.45	2907.31	3342.32	2892.3	3528.7	3152.92	249.938
Histidine metabolism	3799.56	3805	3942.57	3694.35	3739.25	3901.48	3155.75	4091.05	3733	3889.64	3775.17	247.573
Fatty acid biosynthesis	3100.28	3769.12	3533.25	3141.44	3221.79	3428.2	3601.53	3194.87	3702.35	3225.54	3391.84	246.558
Nicotinate and nicotinamide metabolism	4050.55	3539.9	3819.36	4034.75	4126.21	3960.24	3885.76	4149.06	3553.17	4126.46	3924.55	225.975
GABAergic synapse	1571.54	1163.75	1276.58	1495.87	1675.58	1503.58	1283.32	1717.23	1142.06	1704.3	1453.38	221.416
Sulfur metabolism	1910.1	2463.74	2010.76	1900.64	2075.02	1980.51	1910.34	1943.33	2482.45	2086.95	2076.38	219.179
Biofilm formation - Vibrio cholerae	2866.98	2447.64	2272.4	2442.14	2588.29	2739.22	2208.6	2822.1	2563.26	2557.02	2550.77	218.005
Necroptosis	2496.3	2101.01	2165.59	2303.12	2608.52	2431.42	2061.18	2559.04	2125.49	2571.16	2342.28	215.743
C5-Branched dibasic acid metabolism	1222.67	1634.87	1562.66	1197.01	1179.47	1458.16	1247.89	1144.87	1704.85	1188.69	1354.11	213.71
Monobactam biosynthesis	2945.9	2334.54	2363.09	2550.42	2596	2611.61	2266.1	2783.21	2455.37	2550.5	2545.67	207.568
Sphingolipid metabolism	1648.37	1247.95	1546.82	1845.11	1718.94	1767.67	1558.27	1901.88	1393.09	1785.21	1641.33	206.653
Propanoate metabolism	5046.69	5045.53	5152.5	4822.27	5268.6	5159.84	4569.44	5125.2	5174.16	5144.64	5050.89	206.346
Glutamatergic synapse	1497.76	1104.38	1209.93	1405.83	1589.14	1431.65	1200.25	1601.23	1118.13	1618.43	1377.67	203.432
Thiamine metabolism	4620.98	4460.54	4525.31	4288.98	4569.29	4726.11	4008.98	4544.14	4461.7	4584.28	4479.03	201.249
NOD-like receptor signaling pathway	2121.2	2028.25	1887.43	1801.66	2340.33	2068.71	1696.83	1958.12	1718.5	1962.06	1958.31	195.794
Antifolate resistance	2706.79	2318.59	2300.37	2561.65	2730.23	2610.27	2324.55	2717.53	2339.4	2741.79	2535.12	192.79
Longevity regulating pathway - worm	2649.55	2485.58	2484.55	2550.7	2994.92	2617.67	2511.11	2810.92	2415.77	2861.63	2638.24	190.828
Biofilm formation - Escherichia coli	3079.44	3055.04	2901.17	2699.67	2828.48	3075.71	2520.36	2881.78	3026.91	2735.14	2880.37	187.452
Biofilm formation - Pseudomonas aeruginosa	524.473	902.518	650.532	323.791	422.851	673.961	609.713	321.582	717.601	426.653	557.368	187.449
Glycerophospholipid metabolism	4822.02	4267.61	4333.91	4496.71	4273.24	4393.18	4232.83	4635.55	4416.26	4395.62	4426.69	183.198
HIF-1 signaling pathway	2739.33	2598.27	2562.16	2674.04	3027.2	2701.08	2459.74	2802.18	2558.5	2971.32	2709.38	182.438
Terpenoid backbone biosynthesis	4297.35	3972.96	4004.58	4130.53	4242.53	4253.03	3976.38	4484.31	3901.22	4189.79	4145.27	182.245
Pantothenate and CoA biosynthesis	3473.28	3828.07	3594.38	3371.91	3500.04	3707.18	3548.29	3378.55	3868.54	3499.03	3576.93	173.306
PPAR signaling pathway	1301.75	1057.14	1062.83	1392.19	1397.45	1217.9	1353.77	1472.81	1018.69	1452.67	1272.72	172.475
Cyanoamino acid metabolism	2308.52	1864.25	2004.9	2250.05	2259.63	2271.08	1982.28	2394.73	2039.77	2208.49	2158.37	172.374
Base excision repair	3771.64	3301.23	3392.36	3564.9	3709.47	3626.7	3370.75	3694.23	3345.73	3605.35	3538.24	171.184
Legionellosis	2333.47	2319.13	2145.52	2012.1	2505.13	2275.27	2112.28	2171.9	1950.62	2338.68	2216.41	168.741
Phosphotransferase system (PTS)	803.566	962.379	1109.4	786.218	663.661	1028.68	841.097	776.452	1117.31	668.57	875.733	168.664
Vancomycin resistance	2754.84	2333.89	2340.73	2638.67	2659.02	2591.88	2426.35	2787.92	2386.63	2561.09	2548.1	167.54
Biotin metabolism	1867.86	2311.85	2125.74	1913.02	1962.59	2282.77	2075.88	1970.73	2308.65	2030.68	2084.98	166.685
Adipocytokine signaling pathway	951.901	758.491	773.903	1055.16	1071.05	862.003	1084.58	1108.23	672.08	1117.14	945.454	166.421
Benzoate degradation	1961.38	1965.06	1759.54	1689.69	2136.51	1980.66	1611.69	2016.02	1910.27	2017.03	1904.78	164.844
Salmonella infection	452.579	718.235	553.368	180.216	386.417	509.127	394.29	197.29	375.298	310.847	407.767	162.288
Lysosome	904.369	613.206	837.161	1105.31	850.643	769.216	930.251	1064.17	648.464	966.665	868.945	161.192
Sulfur relay system	2041.3	1965.67	1936.88	1870.26	2013.67	2252	1640.35	2023.51	2014.79	2110.61	1986.9	159.174
Cell cycle - Caulobacter	5200.17	4880.49	4928.14	4971.84	5290.22	5163.33	4867.55	5237.94	4971.85	5137	5064.85	157.366
RNA polymerase	3080.64	2907.14	2959.14	2892.8	3252.44	3007.99	2692.49	3070.28	2954.35	3141.99	2995.93	154.077
Glycosphingolipid biosynthesis - globo and isoglobo series	959.644	645.008	851.305	1069.45	958.031	889.392	901.152	1091.08	693.082	1038.9	909.705	149.378
beta-Lactam resistance	3018.85	2683.2	2985.93	2940.26	2990.55	3054.14	2801.36	3160.31	3156.94	2897.9	2968.94	148.351
Tryptophan metabolism	1057.99	865.603	965.176	1050.87	1189.36	929.179	944.399	1198.35	722.227	1071.02	999.417	145.575
Plant-pathogen interaction	1282.47	1453.18	1279.99	975.215	1241.49	1344.23	1117.36	1041.52	1178.73	1113.08	1202.73	145.386
Ferroptosis	1052.44	852.163	894.453	1136.71	1092.79	903.718	1144.69	1157.28	757.908	1094.83	1008.7	143.307
Streptomycin biosynthesis	3000.6	2861.37	2749.59	3126.98	3106.66	3116.95	2976.86	3202.78	2909.42	3040.2	3009.14	138.942
Tuberculosis	1959.13	1876.57	1821.9	1921.93	2211.42	1997.39	1806.47	2061.04	1864.83	2138.55	1965.92	135.997
Thermogenesis	889.369	726.812	733.529	976.643	924.294	760.589	1007.17	983.892	627.728	934.225	856.425	132.731
Phenylalanine, tyrosine and tryptophan biosynthesis	5407.83	5613.4	5428.88	5217	5476.46	5660.44	5322.33	5405.69	5541.28	5463.78	5453.71	131.167
Peroxisome	1449.44	1403.5	1438.48	1587.25	1555.54	1381.94	1623.72	1613.81	1213.3	1579.23	1484.62	131.089
Inositol phosphate metabolism	1029.38	918.368	971.786	1130.91	1264.68	1173.12	1013.04	1210.2	996.582	1285.26	1099.33	130.195
Valine, leucine and isoleucine degradation	1403.43	1484.62	1421.2	1510.34	1744.33	1534	1461.2	1651.87	1358.19	1652.29	1522.15	124.587
Phenylalanine metabolism	1669.03	1430.12	1493.3	1605.16	1666.63	1710.72	1376.6	1703.61	1513.85	1676.64	1584.57	121.695
Fatty acid degradation	2303.81	2167.39	2086.08	2150.65	2182.4	2278.12	1987.91	2253.67	1958.74	2076.26	2144.5	117.496
Glycosaminoglycan degradation	897.195	668.12	888.921	1006.05	803.658	788.507	914.016	1023.46	725.104	942.039	865.707	116.854
Arginine and proline metabolism	2594.92	2531.97	2503.3	2496.72	2634.55	2653.28	2290.16	2717.21	2581.63	2565.01	2556.87	116.146
Folate biosynthesis	2586.61	2635.47	2561.45	2680.05	2769.86	2638.38	2687.62	2749.49	2369.76	2681.19	2635.99	113.691
Glycerolipid metabolism	2883.45	2625.85	2655.13	2625.6	2615.58	2760.9	2494.08	2809.87	2742.12	2646.06	2685.86	112.89
Alzheimer disease	1149.94	1115.87	1127.37	1177.53	1370.27	1186.7	1005.5	1205.32	1051.95	1318.36	1170.88	110.474
Selenocompound metabolism	2378.86	2210.53	2318.26	2366.92	2429.6	2315.44	2137.56	2457.28	2189.24	2392.02	2319.57	107.548
Biosynthesis of ansamycins	1154.07	1081.22	1065.78	1114.81	1240.63	1224.59	967.233	1328.68	1090.94	1225.04	1149.3	106.094
Glycosphingolipid biosynthesis - ganglio series	520.099	323.505	462.23	609.355	474.737	393.209	519.919	615.72	321.057	549.532	478.936	105.834
Various types of N-glycan biosynthesis	520.247	323.574	462.285	609.355	474.737	393.254	519.919	615.735	321.396	549.55	479.005	105.771
Ubiquinone and other terpenoid-quinone biosynthesis	785.591	620.943	668.906	866.086	816.363	649.855	833.714	865.602	593.269	753.478	745.381	103.893
D-Glutamine and D-glutamate metabolism	1457.27	1217.21	1245.21	1401.59	1360.3	1306.21	1269	1493.66	1197.91	1360.41	1330.88	100.878
Carbohydrate digestion and absorption	450.304	590.998	443.238	305.86	315.267	319.268	436.655	301.315	470.338	330.783	396.403	96.6847
Zeatin biosynthesis	717.655	510.706	498.305	678.57	703.745	591.638	616.451	752.444	489.901	653.894	621.331	96.1191
Biosynthesis of various secondary metabolites - part 2	1235.71	1231.93	1123.85	1086.46	1094.19	1165.58	1172.23	1072.75	1344.94	1055.02	1158.27	91.2498
Glucagon signaling pathway	1592.94	1613.27	1495.01	1404.78	1582.25	1533.93	1380.24	1530.89	1629.52	1619.5	1538.23	88.3248
Cationic antimicrobial peptide (CAMP) resistance	1876.97	1772.42	1774.82	1871.86	1680.59	1683.76	1838.85	1779.68	1832.87	1623.61	1773.54	86.5206
Taurine and hypotaurine metabolism	1344.97	1211.26	1218.11	1345.65	1420.98	1323.51	1238.84	1446.23	1308.84	1405.94	1326.43	83.8736
Lysine degradation	549.854	700.58	638.894	606.275	811.887	728.122	630.951	733.219	591.896	750.373	674.205	82.8744
Nitrotoluene degradation	453.754	572.493	621.739	405.248	505.239	599.32	417.131	437.134	590.116	460.169	506.234	82.477
MicroRNAs in cancer	623.552	710.179	640.09	643.509	590.812	527.258	802.56	562.242	699.789	634.87	643.486	79.085
D-Alanine metabolism	977.431	783.651	821.706	956.92	932.262	972.83	882.045	1021.51	835.834	942.87	912.706	77.9427
Vitamin B6 metabolism	1792.25	1709.54	1720.76	1745.41	1860.51	1777.26	1705.67	1834.19	1605.33	1840.9	1759.18	77.9283
Phosphonate and phosphinate metabolism	352.926	521.86	573.338	398.278	355.799	361.88	412.321	362.034	436.101	372.181	414.672	76.0407
Type I diabetes mellitus	823.297	765.999	698.494	774.423	922.372	793.072	734.961	887.029	717.163	873.795	799.061	75.8524
beta-Alanine metabolism	611.868	863.179	721.174	662.971	790.102	695.703	651.708	680.985	644.496	684.374	700.656	74.8073
Protein processing in endoplasmic reticulum	753.639	628.946	650.374	760.53	833.24	750.846	689.37	794.285	632.588	797.691	729.151	73.7739
FoxO signaling pathway	287.65	205.85	245.403	325.601	369.095	284.99	330.953	373.14	176.286	397.974	299.694	73.6832
AMPK signaling pathway	454.159	410.267	414.4	467.042	563.353	505.451	442.597	536.212	435.691	616.835	484.601	68.8246
Nucleotide excision repair	3619.8	3563.03	3567.91	3621.49	3744.83	3520.87	3656.85	3688.38	3557.15	3649.34	3618.96	68.4792
Phenazine biosynthesis	43.7259	211.556	160.07	37.2276	59.9056	100.726	109.221	20.9877	184.612	50.0269	97.8059	67.2514
PI3K-Akt signaling pathway	584.43	501.325	490.896	565.276	666.491	588.001	515.639	630.783	529.936	671.117	574.389	65.9339
Polyketide sugar unit biosynthesis	1689.35	1718.13	1599.76	1810.59	1770.96	1769.63	1771.77	1796.24	1697.37	1713.23	1733.7	63.1057
Neomycin, kanamycin and gentamicin biosynthesis	660.602	528.302	522.273	634.507	623.297	631.324	547.698	699.609	527.343	607.189	598.214	62.8275
Riboflavin metabolism	989.732	1149.33	953.533	1050.97	1071.43	1148.77	1077.49	1023.35	1054.06	1098.16	1061.68	62.768
Carbapenem biosynthesis	676.811	611.745	627.262	636.406	703.646	710.555	520.467	726.174	669.331	703.705	658.61	61.9378
Phenylpropanoid biosynthesis	865.651	704.845	843.795	878.57	802.835	838.547	800.398	896.582	861.247	739.573	823.204	61.7307
Apoptosis	273.086	190.054	210.907	334.494	265.342	205.91	332.999	341.962	181.435	261.574	259.776	61.6428
Tyrosine metabolism	995.452	995.888	978.059	956.024	1024.26	1100.65	898.917	1024.82	1088.26	1026	1008.83	59.3404
Central carbon metabolism in cancer	1056.17	1094.67	989.128	934.666	962.579	942.682	921.956	992.444	1063.37	1012.75	997.041	59.0932
Degradation of aromatic compounds	234.303	405.022	332.65	251.315	350.594	390.902	323.816	282.518	377.175	333.725	328.202	57.3658
Prodigiosin biosynthesis	1224.79	1302.82	1265.88	1190.81	1252.59	1316.39	1220.68	1253.52	1378.17	1258.89	1266.45	54.024
Proximal tubule bicarbonate reclamation	174.537	116.58	132.424	198.571	235.08	164.741	163.894	241.876	129.163	278.525	183.539	53.9353
Chloroalkane and chloroalkene degradation	585.76	590.614	580.568	605.987	713.631	689.549	606.465	682.807	622.867	705.638	638.389	53.208
Insulin resistance	1043.55	991.661	981.166	957.771	1097.2	1015.17	956.594	1075.54	1042	1084.55	1024.52	51.9329
Ascorbate and aldarate metabolism	835.367	841.169	803.229	897.887	969.836	922.559	894.805	924.468	831.37	881.357	880.205	51.8098
Insulin signaling pathway	834.711	780.853	802.082	781.01	861.08	862.19	739.19	847.857	839.667	903.006	825.165	48.7329
Novobiocin biosynthesis	1132.89	1058.79	1059.82	1053.3	1036.52	1115.93	986.737	1104.89	1141.03	1054.87	1074.48	48.2081
Protein digestion and absorption	215.379	144.143	177.666	243.335	250.024	177.322	236.067	261.722	127.271	236.109	206.904	47.1134
Prolactin signaling pathway	297.579	241.898	277.748	295.636	316.137	387.147	220.879	324.989	283.668	325.214	297.089	46.4917
Tropane, piperidine and pyridine alkaloid biosynthesis	864.791	790.197	811.629	796.051	775.417	852.519	727.071	834.606	867.239	776.825	809.634	45.2813
Phosphatidylinositol signaling system	530.884	428.738	492.428	541.738	538.018	564.615	499.655	575.148	499.785	558.256	522.927	43.7631
Apoptosis - fly	473.934	335.804	379.801	370.554	334.648	349.611	328.54	382.804	381.842	332.913	367.045	43.5184
N-Glycan biosynthesis	261.783	202.301	201.206	260.785	274.772	243.488	319.246	262.975	174.152	266.583	246.729	42.7545
MAPK signaling pathway - plant	416.332	324.674	360.809	406.346	343.084	311.194	385.703	419.984	312.501	372.87	365.35	41.6765
Pathways in cancer	614.59	572.388	555.314	618.766	653.297	623.493	535.604	658.701	629.943	636.698	609.879	41.6022
Glucosinolate biosynthesis	181.588	251.777	232.922	170.314	168.807	206.602	185.4	146.66	268.659	159.856	197.259	41.245
Acarbose and validamycin biosynthesis	1061.97	1070.78	991.685	1096.97	1133.15	1114.75	1057.3	1117.83	1084.61	1052.19	1078.12	41.145
Naphthalene degradation	137.395	196.901	163.036	150.427	244.226	239.721	167.595	181.142	216.25	239.041	193.574	39.5355
Longevity regulating pathway	215.846	168.673	200.456	240.484	217.845	179.767	248.325	246.927	122.569	209.524	205.042	39.3967
Epithelial cell signaling in Helicobacter pylori infection	991.451	953.498	905.684	984.056	1007.81	975.51	1027.52	1031.83	940.322	995.885	981.356	39.3265
Glutathione metabolism	789.891	865.247	889.773	797.651	898.456	855.735	851.942	845.843	804.29	858.356	845.718	37.3359
Isoquinoline alkaloid biosynthesis	590.36	505.847	501.575	542.938	526.546	540.183	485.026	572.468	580.268	521.062	536.627	35.4517
Longevity regulating pathway - multiple species	896.735	888.266	910.275	938.276	928.707	899.659	930.565	968.799	847.168	941.958	915.041	34.1567
Lipoic acid metabolism	174.402	162.109	195.653	225.406	232.683	196.92	216.857	242.303	144.401	215.509	200.624	32.0322
Human papillomavirus infection	336.065	334.836	291.003	278.556	262.259	288.024	255.719	279.465	338.133	264.135	292.819	32.0245
Prion disease	66.4728	107.331	100.414	37.707	29.6338	41.222	50.1862	33.267	102.852	30.391	59.9477	31.9914
Proteoglycans in cancer	444.356	374.753	406.553	400.063	408.733	433.421	386.855	445.604	480.92	406.921	418.818	31.8825
Viral carcinogenesis	338.558	337.255	293.475	281.448	265.266	289.109	257.286	281.884	338.141	265.393	294.781	31.8315
Amyotrophic lateral sclerosis	180.114	189.755	201.137	180.901	125.766	110.349	181.132	174.354	143.923	132.381	161.981	31.0749
Chlorocyclohexane and chlorobenzene degradation	233.219	162.106	174.787	212.993	227.79	244.46	173.246	247.919	199.977	223.362	209.986	31.0083
MAPK signaling pathway - yeast	120.606	84.3756	102.728	145.749	96.8304	73.3838	131.843	142.063	49.4106	102.728	104.972	30.8948
Synthesis and degradation of ketone bodies	140.935	229.972	161.997	121.063	153.048	159.51	146.627	135.203	175.88	131.781	155.602	30.6902
Type II diabetes mellitus	339.548	356.761	304.383	289.054	273.415	298.188	281.643	291.144	350.167	288.516	307.282	30.1268
Nonribosomal peptide structures	75.3384	155.564	102.718	57.8866	66.2732	58.0944	89.7096	63.5511	101.385	71.0898	84.1611	30.0619
Ribosome biogenesis in eukaryotes	458.608	417.705	415.646	414.691	418.455	443.771	392.631	455.628	487.72	413.852	431.871	28.5647
Xylene degradation	55.5228	120.823	99.1804	42.2737	47.6604	63.2729	87.3845	40.6514	91.3366	44.1367	69.2243	28.3605
Steroid hormone biosynthesis	105.399	93.7583	90.0702	140.796	132.853	111.788	161.847	131.383	68.4811	115.876	115.225	27.4605
Biosynthesis of vancomycin group antibiotics	543.712	597.486	529.881	620.527	582.781	593.076	567.888	584.365	591.363	555.335	576.641	27.3783
Atrazine degradation	30.6835	88.7821	59.8002	43.0786	53.9759	57.9012	117.731	32.445	86.1182	70.7256	64.1241	27.354
Dioxin degradation	58.2825	120.955	100.22	43.5453	52.5817	66.4507	90.8226	44.307	91.8165	48.4424	71.7424	27.217
Progesterone-mediated oocyte maturation	508.841	464.945	444.066	480.534	514.125	481.164	433.649	504.89	465.507	481.805	477.953	26.7814
Estrogen signaling pathway	508.522	464.083	445.238	479.402	512.913	482.319	432.078	505.024	465.987	481.933	477.75	26.7426
Prostate cancer	506.932	463.736	444.516	479.226	511.768	481.126	431.758	504.799	464.663	480.825	476.935	26.5502
IL-17 signaling pathway	505.906	463.394	444.101	478.912	511.63	480.978	431.754	504.522	463.511	480.815	476.552	26.5014
Th17 cell differentiation	504.79	463.007	443.603	478.202	511.241	479.828	431.394	503.607	461.543	480.174	475.739	26.4284
Antigen processing and presentation	506.175	463.41	444.677	478.55	511.705	480.622	431.844	504.161	463.376	481.464	476.598	26.4183
Cushing syndrome	106.343	98.716	105.332	135.473	139.736	149.528	98.092	150.764	161.853	152.776	129.861	25.023
Renal cell carcinoma	103.97	97.8675	105.269	135.067	134.024	136.011	98.0101	149.4	158.48	149.861	126.796	23.3387
Insect hormone biosynthesis	194.331	172.677	199.121	215.16	212.597	162.339	186.841	233.009	163.024	191.323	193.042	23.1121
Limonene and pinene degradation	204.86	189.843	220.757	228.358	221.208	172.003	206.372	245.542	182.553	202.608	207.41	22.2913
RNA transport	603.148	564.887	586.351	593.975	558.56	573.167	585.948	601.611	545.532	542.545	575.572	22.1197
Huntington disease	164.931	194.116	201.03	137.359	151.755	161.55	168.138	140.692	174.826	140.508	163.491	22.0394
Pertussis	70.8251	129.837	84.9999	93.1276	110.631	110.955	106.34	80.5329	139.847	89.7602	101.686	21.9344
Platinum drug resistance	213.544	159.924	167.751	164.652	162.138	183.368	142.464	190.664	191.88	163.946	174.033	20.5744
Primary immunodeficiency	314.551	324.864	327.747	314.408	327.752	300.559	370.771	310.901	305.782	331.506	322.884	19.7049
Meiosis - yeast	101.023	89.5828	68.0698	113.526	96.6401	83.2461	114.691	125.237	76.668	110.806	97.9489	18.4867
Aminobenzoate degradation	85.3775	132.48	125.843	120.389	141.322	130.815	100.649	129.859	125.855	127.024	121.961	16.5904
Penicillin and cephalosporin biosynthesis	144.267	132.601	159.474	167.277	148.629	156.796	155.369	172.597	173.067	128.238	153.832	15.5287
Primary bile acid biosynthesis	205.968	158.86	175.678	180.286	182.955	206.204	182.054	191.467	163.948	187.712	183.513	15.509
Human T-cell leukemia virus 1 infection	163.676	108.64	130.627	135.702	117.888	117.642	126.026	138.861	126.585	117.848	128.349	15.4525
D-Arginine and D-ornithine metabolism	44.005	86.8721	81.4946	63.4605	83.9739	91.6727	88.6194	69.7713	93.0148	81.3392	78.4224	15.2604
Autophagy - yeast	101.335	55.9826	52.663	81.288	82.6287	87.8881	69.1252	81.2237	66.8587	85.8003	76.4793	15.1006
Arachidonic acid metabolism	51.9993	79.2471	66.6298	83.1676	51.5134	52.0993	86.931	68.2128	74.2845	45.6131	65.9698	14.8958
Carotenoid biosynthesis	84.8341	64.7595	65.7269	89.88	88.2537	100.322	66.221	82.0588	108.502	84.2186	83.4777	14.6871
Cholesterol metabolism	158.237	107.351	129.37	134.073	116.011	115.961	125.394	137.91	121.59	117.037	126.293	14.5496
Neuroactive ligand-receptor interaction	157.971	107.351	129.351	134.073	116.011	115.904	125.394	137.91	121.198	117.037	126.22	14.5036
MAPK signaling pathway - fly	96.2521	84.4767	99.4234	97.0269	120.891	109.794	116.077	106.054	73.8951	107.595	101.149	14.2112
Secondary bile acid biosynthesis	225.849	181.601	199.713	204.773	197.124	222.052	215.826	213.604	193.744	201.307	205.559	13.7091
Thyroid hormone synthesis	39.0074	52.2718	56.6139	74.044	42.8753	44.8873	69.668	54.8065	53.7627	37.1117	52.5049	12.2575
Arabinogalactan biosynthesis - Mycobacterium	42.3921	61.2224	56.6366	54.7831	58.0972	42.7088	81.9508	54.2786	71.1824	58.7888	58.2041	11.8392
Amoebiasis	98.2276	102.537	97.3941	96.6641	88.5679	84.8518	116.482	92.7053	116.175	83.7725	97.7378	11.4809
Styrene degradation	52.7412	39.8508	36.4363	64.339	58.8636	40.9836	29.9995	53.5103	47.163	44.2004	46.8088	10.6047
Ether lipid metabolism	32.9334	48.7414	24.9308	28.801	43.9303	45.3347	37.6766	47.9343	50.212	52.1632	41.2658	9.58767
Axon regeneration	37.6488	30.9705	28.3809	26.9476	27.2394	44.0425	41.9954	20.047	51.5355	31.3011	34.0109	9.567
Phospholipase D signaling pathway	34.2597	29.9837	27.7838	26.8116	26.091	44.1664	41.3185	20.201	46.7036	30.7736	32.8093	8.65388
Choline metabolism in cancer	35.7286	31.8618	30.1577	27.9029	27.001	45.5508	42.5401	20.6846	47.2723	32.3623	34.1062	8.63366
Basal transcription factors	7.25904	10.3854	5.7507	10.2205	11.7275	8.82554	28.7995	12.2083	14.3519	23.2666	13.2795	7.27109
Bacterial invasion of epithelial cells	32.4733	39.446	34.3592	46.9783	30.9737	32.5977	21.7992	28.4319	34.2982	26.9466	32.8304	6.89367
Biosynthesis of siderophore group nonribosomal peptides	41.6116	39.907	31.7631	42.1014	28.4168	36.0096	39.313	31.7355	50.2319	32.7139	37.3804	6.52252
Linoleic acid metabolism	15.3135	28.0979	11.6296	10.069	9.83323	9.86698	17.8438	14.4032	23.0703	9.29101	14.9419	6.38143
alpha-Linolenic acid metabolism	15.8379	28.6726	12.22	10.7529	10.9876	11.3953	17.8973	16.4882	23.3163	9.55033	15.7118	6.20845
Mineral absorption	23.1825	33.8019	18.3576	20.0152	20.4824	14.457	32.1667	22.4035	29.0295	25.6549	23.9551	6.19286
Non-homologous end-joining	5.48052	23.0843	6.78781	2.35706	4.04399	4.44587	8.35281	2.87858	9.68246	3.06991	7.01833	6.14031
Biosynthesis of various secondary metabolites - part 1	14.2267	11.3842	11.9141	15.8821	28.3696	18.9429	15.5293	23.318	12.7007	25.2444	17.7512	5.98404
Other types of O-glycan biosynthesis	7.926	23.2352	26.4675	13.0203	15.2571	11.4813	22.1833	14.6074	16.0661	13.4305	16.3675	5.7964
Flavone and flavonol biosynthesis	31.7153	20.5031	23.9732	27.9753	20.9897	22.8531	31.3488	26.4143	36.0371	18.5671	26.0377	5.68287
Biosynthesis of unsaturated fatty acids	20.2009	6.54904	11.2008	11.6835	11.609	26.2303	11.2244	13.3664	10.028	11.8076	13.39	5.65129
Retinol metabolism	31.4497	41.7025	39.6007	35.1379	33.8154	48.1558	44.0908	43.13	46.9841	40.5107	40.4578	5.55825
Mannose type O-glycan biosynthesis	10.2875	22.8633	23.5062	12.3742	13.2541	8.87628	14.5786	16.0847	20.6377	12.8465	15.5309	5.15098
Hepatitis C	6.14264	8.07629	5.48084	6.40814	9.4268	5.38824	20.8329	8.26354	10.9391	15.2829	9.62413	4.9581
Influenza A	6.35622	8.94776	5.95551	6.93965	9.82741	9.13715	21.2013	8.4679	10.8446	15.1473	10.2825	4.65605
Metabolism of xenobiotics by cytochrome P450	11.6862	13.5434	11.0754	9.71888	14.5819	20.8049	9.10019	9.71862	22.0112	12.2721	13.4513	4.54095
Endocytosis	9.08555	3.68968	3.52638	2.43152	7.34899	10.0476	2.13526	2.56302	16.0829	4.39586	6.13068	4.50594
Drug metabolism - cytochrome P450	11.25	11.0544	9.37097	7.76644	13.9912	19.7587	7.3841	8.9998	19.5845	11.7588	12.0919	4.45048
Renin-angiotensin system	18.9686	25.4307	15.8435	18.6164	17.1445	17.0703	26.6255	22.9267	13.8804	18.1616	19.4668	4.17577
Sesquiterpenoid and triterpenoid biosynthesis	9.25259	3.91542	6.45118	1.0145	5.64279	14.4506	1.29259	1.46038	4.2787	3.68449	5.14433	4.15391
Caprolactam degradation	14.0341	20.477	24.1149	19.0525	12.5298	15.7708	22.7366	17.5997	23.0332	14.5516	18.39	4.13057
Steroid biosynthesis	8.37083	2.32106	5.63928	0.698568	3.96756	13.6457	1.26239	1.24964	3.77897	1.81671	4.27507	4.05063
Autophagy - animal	10.4311	2.29824	2.19004	2.98975	3.85234	2.88566	1.83887	1.81897	12.8827	1.94069	4.31284	3.96382
Tetracycline biosynthesis	0.385896	0.772066	13.1239	0.677682	2.97358	0.618602	1.05439	0.905317	1.47002	2.07297	2.40545	3.847
Staphylococcus aureus infection	7.33796	12.9972	15.5026	8.42822	9.12997	9.46578	10.415	8.41855	18.5331	9.40095	10.9629	3.59683
Tight junction	9.9659	2.80439	1.90297	3.10536	4.64223	3.44401	2.00238	1.67797	11.3484	1.99563	4.28892	3.48814
Oxytocin signaling pathway	10.8428	2.98196	10.7781	4.92337	5.15588	5.43598	2.99697	3.90707	11.1974	4.77411	6.29936	3.30991
African trypanosomiasis	3.2172	1.8238	4.55919	7.45886	10.0199	10.3016	4.20384	8.49981	1.45676	7.47752	5.90185	3.27032
mTOR signaling pathway	8.87838	2.11131	2.57923	3.95314	5.31421	1.95373	3.18492	1.26418	10.7409	3.6177	4.35977	3.12235
Toxoplasmosis	7.20248	1.92123	2.2521	2.35707	2.77643	3.19027	1.38131	2.28864	11.1985	1.9326	3.65006	3.1116
Osteoclast differentiation	0.783115	7.92389	0.899074	1.82882	0.813095	0.50083	0.502938	0.481559	7.31803	0.81141	2.18628	2.89377
Rheumatoid arthritis	0.975272	7.83455	0.988975	1.81438	0.409688	0.805712	0.678047	0.560019	7.08512	0.650009	2.18018	2.81428
Apelin signaling pathway	6.92869	1.78373	1.79906	2.51553	3.38799	2.32465	1.892	0.830711	8.86279	1.66288	3.1988	2.6012
Vibrio cholerae infection	6.91905	1.92507	1.09604	3.20288	0.765385	1.56045	0.922226	1.43662	5.46867	0.717689	2.40141	2.15324
Hepatocellular carcinoma	5.15748	10.7432	5.83338	4.3588	6.7861	5.37889	6.0167	3.52444	8.74777	5.47062	6.20174	2.12093
Chemical carcinogenesis	1.7244	4.93172	3.12867	3.50286	2.94168	4.53489	3.74968	0.913184	8.65736	2.78614	3.68706	2.11437
Non-alcoholic fatty liver disease	7.0498	3.61251	3.81149	4.41802	4.80683	3.28396	3.56367	1.81367	9.10572	3.96597	4.54316	2.0794
Vasopressin-regulated water reabsorption	3.91301	1.40246	0.226185	0.953937	1.78231	5.55714	0.284544	0.470548	5.21228	0.479295	2.02817	2.07802
Aldosterone synthesis and secretion	5.30786	1.40239	8.14859	3.14958	2.10101	3.21213	1.30914	2.4924	4.61672	3.4932	3.5233	2.06821
Calcium signaling pathway	5.68015	1.4804	8.1674	3.30389	2.59395	3.31058	1.33805	2.79319	5.00722	3.64613	3.7321	2.06666
Platelet activation	4.14723	1.04237	1.25533	0.686881	1.53241	2.04702	1.05209	0.739237	7.04942	0.532024	2.0084	2.05929
Glioma	4.15003	0.761892	7.94138	2.9359	1.48456	2.57647	1.13818	2.29181	3.51857	3.21454	3.00133	2.04156
Cell cycle - yeast	4.38455	1.88891	5.41407	5.24722	5.7899	6.26122	8.88808	4.13201	4.01491	2.52847	4.85493	1.97888
Ras signaling pathway	3.27469	0.587527	0.0632793	0.444702	1.67827	5.39145	0.220074	0.725085	4.68062	0.456194	1.75219	1.97607
Thyroid hormone signaling pathway	4.44467	1.28391	1.13035	1.5277	0.745344	2.2594	1.83102	0.750042	6.3734	3.35876	2.37046	1.83489
Cell cycle	7.22868	3.36742	1.70925	3.5355	3.37709	2.0061	2.39964	2.28897	5.43969	1.44854	3.28009	1.8117
Flavonoid biosynthesis	0.623656	0.0409394	0.0405344	0.430108	3.71195	5.29428	0.062985	0.976793	0.136649	1.80596	1.31239	1.80739
Stilbenoid, diarylheptanoid and gingerol biosynthesis	0.623656	0.0409394	0.0405344	0.430108	3.71195	5.29428	0.062985	0.976793	0.136649	1.80596	1.31239	1.80739
Oocyte meiosis	6.52389	2.24554	1.75871	3.23639	4.44191	2.90379	2.64414	2.40593	6.8761	2.78928	3.58257	1.78967
Cellular senescence	3.91172	0.684989	1.65252	1.07447	0.980843	1.46951	0.660325	0.338481	5.78469	0.329754	1.68873	1.77581
Hypertrophic cardiomyopathy	5.71781	0.806001	1.11106	3.54111	3.70924	5.33634	4.2448	4.05716	5.51547	2.00637	3.60454	1.77482
Dopaminergic synapse	4.07276	0.795549	1.23242	0.95089	1.14471	2.26909	0.444787	1.16213	5.73276	1.01787	1.8823	1.70363
cAMP signaling pathway	4.50032	1.17516	1.39005	1.14668	1.80564	3.06681	0.54463	1.8347	5.83736	1.29582	2.25972	1.6964
Pancreatic secretion	2.92418	1.15793	0.352367	1.06766	1.81194	4.93413	0.390945	0.789471	4.51433	0.65098	1.85939	1.6928
Adrenergic signaling in cardiomyocytes	4.48934	1.11573	1.39005	1.14164	1.08656	2.21733	0.50498	1.55313	5.60616	0.993143	2.00981	1.68065
Endocrine and other factor-regulated calcium reabsorption	2.67617	1.26697	0.226185	0.849557	1.10946	4.9544	0.218417	0.401489	3.80373	0.310347	1.58167	1.66912
Polycyclic aromatic hydrocarbon degradation	2.9728	0.283341	1.45276	1.47307	5.00672	3.27527	3.64039	3.90726	0.479871	4.37674	2.68682	1.65691
MAPK signaling pathway	5.05305	1.12979	1.73542	2.49187	4.39969	2.31322	2.26043	1.55109	5.64446	3.7975	3.03765	1.57276
Dilated cardiomyopathy	4.62968	0.957616	0.619326	3.15267	2.21539	5.43661	3.52341	3.84127	3.1808	1.68986	2.92466	1.55438
Human cytomegalovirus infection	3.54541	0.573852	0.0809246	0.664306	1.56276	1.88553	0.364298	0.632381	4.76882	0.463667	1.45419	1.55231
Focal adhesion	3.36728	0.772159	1.60797	0.811313	0.400515	1.49783	0.43225	0.506819	4.83634	0.341834	1.45743	1.50156
Fatty acid elongation	0.0935887	0	0	0	0.0300251	0.0566408	0	0	4.74747	0	0.492773	1.49529
Vascular smooth muscle contraction	3.43043	0.827241	1.23242	0.740201	0.545171	1.81467	0.400752	0.335579	4.64336	0.184251	1.41541	1.4886
Chagas disease	1.23882	0.0483867	0	0.992996	2.22667	3.52219	0.00963407	3.0561	1.43307	3.87416	1.6402	1.46769
Parathyroid hormone synthesis, secretion and action	4.14907	1.29431	0.577408	1.36288	1.94461	2.30571	0.448941	1.35973	4.88856	1.23735	1.95686	1.46687
Glycosphingolipid biosynthesis - lacto and neolacto series	0.110864	2.75691	1.01804	0.112646	0.216653	0.378421	2.60177	0.199036	4.28081	1.12456	1.27997	1.44789
Circadian rhythm	2.86762	0.386059	0.607414	0.573501	1.82957	0.821307	0.812937	0.297275	4.71676	0.38645	1.32989	1.43575
Relaxin signaling pathway	2.39663	0.714245	0.0632793	0.297708	1.2856	0.979211	0.783647	0.529293	4.8278	0.417713	1.22951	1.42274
Hedgehog signaling pathway - fly	2.67577	0.724386	0.115677	0.262538	0.394032	1.20141	0.333671	0.212797	4.37934	0.222266	1.05219	1.40155
Chemokine signaling pathway	2.79914	0.599124	0.0632793	0.243721	0.603235	1.25653	0.197983	0.119317	4.1754	0.144813	1.02025	1.38642
Salivary secretion	2.97851	0.782486	0.220913	0.523623	0.825803	1.11862	0.262268	0.279136	4.13142	0.294404	1.14172	1.33362
Spliceosome	5.71177	1.70307	5.48267	3.68119	2.9463	3.51374	2.31013	2.88905	4.73071	3.59211	3.65608	1.31064
Melanogenesis	2.96949	0.555442	0.0632793	0.561247	0.576733	1.13185	0.197983	0.89681	4.05176	0.568283	1.15729	1.30167
Ubiquitin mediated proteolysis	2.60096	0.426843	0.672924	0.467791	1.54524	1.09531	0.40922	0.513705	4.3002	0.401133	1.24333	1.28373
Bile secretion	3.42556	4.24845	1.90454	1.65584	1.60666	1.8703	1.42699	1.17276	4.70837	1.53281	2.35523	1.27764
Gap junction	2.83423	0.640269	0.0632793	0.364354	0.531794	1.3025	0.18285	0.124973	3.67021	0.0699393	0.97844	1.26973
Hippo signaling pathway	2.89114	0.38939	1.26703	0.4797	0.591922	1.3499	0.45512	0.382786	4.08683	0.476497	1.23703	1.26924
Wnt signaling pathway	2.80553	0.606625	0.115677	0.570286	1.0079	1.19975	0.168829	0.890402	4.12641	0.790416	1.22818	1.26587
mRNA surveillance pathway	4.33609	1.65126	2.13134	1.88061	1.57166	2.51329	1.17793	1.27515	4.64605	1.29961	2.2483	1.25318
EGFR tyrosine kinase inhibitor resistance	3.41041	1.23676	1.24616	1.74414	1.73257	1.19277	1.22736	0.562951	4.61013	1.36314	1.83264	1.22606
Circadian entrainment	2.91031	0.580749	0.0632793	0.617958	0.555937	1.02421	0.14943	0.874103	3.73075	0.49341	1.10001	1.22016
GnRH signaling pathway	3.08292	0.503766	0.0632793	0.546948	1.16203	1.91849	0.155408	1.18423	3.59501	0.70903	1.29211	1.21336
Retrograde endocannabinoid signaling	3.87888	3.02418	2.60464	2.29226	1.37815	2.13541	2.30962	0.142278	4.44094	2.48872	2.46951	1.20068
Regulation of actin cytoskeleton	2.68344	0.395874	1.20971	0.380007	0.306692	1.38198	0.501676	0.262345	3.64198	0.123184	1.08869	1.18868
Measles	4.25734	1.20328	2.23574	2.12195	2.75579	2.26319	0.919888	1.94775	4.67427	2.50727	2.48865	1.18472
Long-term potentiation	4.00553	0.788366	1.45379	1.99531	3.02593	2.01857	1.40824	1.13132	4.15908	2.29782	2.22839	1.16308
Renin secretion	2.56222	0.510601	0.082083	0.408856	0.957839	1.00374	0.216054	0.193192	3.53316	0.256274	0.972402	1.15959
Hedgehog signaling pathway	2.41272	0.581028	0.0632793	0.220403	0.33572	0.868803	0.148632	0.119317	3.4498	0.144813	0.834451	1.15827
Neurotrophin signaling pathway	3.40088	0.562858	0.712267	1.97996	2.73748	0.819503	1.26431	1.26252	3.81792	2.28502	1.88427	1.15283
Endocrine resistance	2.57627	0.547448	0.0632793	0.239597	0.438097	0.895653	0.268824	0.10046	3.33203	0.0699393	0.853159	1.15004
cGMP-PKG signaling pathway	2.95365	0.678766	1.32677	0.84495	1.08145	1.35393	0.475581	0.6988	3.84598	0.505459	1.37653	1.12915
Proteasome	6.45971	3.83788	3.2111	3.58086	4.19865	3.12671	2.37397	3.34778	4.75232	3.5337	3.84227	1.11955
Hippo signaling pathway - fly	2.52657	0.180053	0.149009	0.190817	0.515663	0.584678	0.164913	0.150135	3.2148	0.287312	0.796395	1.1159
Yersinia infection	2.7453	0.291116	0.483792	2.14283	2.16844	1.04945	1.19089	0.591692	3.75262	1.72664	1.61428	1.10672
Olfactory transduction	2.45258	0.542543	0.082083	0.593807	0.615897	0.964876	0.124794	0.874103	3.37147	0.49341	1.01156	1.06127
Phagosome	3.10078	0.710586	0.41786	1.07859	0.962689	1.64791	0.365067	0.363554	3.00776	0.349678	1.20045	1.06059
Steroid degradation	0.23912	0.513542	2.18328	1.6959	2.43815	1.45721	0.684625	3.41025	0.204755	1.30754	1.41344	1.04901
Hippo signaling pathway - multiple species	1.77209	0.778957	0.661703	2.16983	2.50239	3.55041	1.39908	2.04219	2.9713	0.321195	1.81691	1.04395
Hepatitis B	4.52635	1.8594	1.24757	2.16708	2.38448	1.72178	1.01205	1.44407	2.82185	1.24045	2.04251	1.04035
Glycosylphosphatidylinositol (GPI)-anchor biosynthesis	0.385329	3.24959	2.66326	1.31745	0.564589	0.66196	1.40099	0.418715	1.78873	0.396322	1.28469	1.01567
Shigellosis	2.26936	0.465562	0.395066	0.37389	1.72783	1.18562	0.515582	0.430291	3.25737	0.320857	1.09414	1.01361
Kaposi sarcoma-associated herpesvirus infection	2.08729	0.0911816	0.0176454	0.520611	1.29288	1.32292	0.135338	0.550994	3.12382	0.419379	0.956206	1.00945
Inflammatory mediator regulation of TRP channels	2.972	0.702591	1.23242	0.763092	0.624463	1.66696	0.367505	1.0536	3.22347	0.607721	1.32138	1.0078
Gastric cancer	2.0074	0.87279	0.307091	0.593329	0.635656	0.887322	0.595086	0.271509	3.55898	0.728629	1.04578	1.00652
Serotonergic synapse	2.30495	0.547448	0.0632793	0.224295	0.427502	0.871725	0.149603	0.0813873	2.85229	0.0699393	0.759242	1.0008
Endometrial cancer	2.03703	0.503905	0.429621	0.498276	0.187647	0.464527	0.197052	0.312097	3.19816	0.227523	0.805584	1.00077
Parkinson disease	3.76916	2.99246	2.18438	2.51961	1.98852	2.79758	2.29546	0.558112	4.20745	2.64089	2.59536	0.997803
Regulation of lipolysis in adipocytes	2.16008	0.619571	0.510025	0.2948	0.417301	0.782456	0.145211	0.157501	3.08308	0.0699393	0.823996	0.997201
Breast cancer	1.69163	0.133795	0.0137054	0.0952503	0.102378	0.398246	0.225657	0.0570016	3.03879	0.0906174	0.584707	0.996419
Systemic lupus erythematosus	0.277775	0.165645	1.12098	3.02307	1.0079	2.08368	0.0252079	0.310793	0.379258	0.437504	0.883182	0.97126
Rap1 signaling pathway	2.01002	0.113111	0.0229154	0.249742	0.340549	0.948619	0.11708	0.0442476	2.74439	0	0.659068	0.962368
Cholinergic synapse	2.57205	0.503766	0.0632793	0.383845	0.551335	0.855103	0.149603	0.814633	2.74926	0.49341	0.913629	0.954315
Herpes simplex virus 1 infection	3.82932	1.11737	2.44818	2.08919	2.03729	2.07973	0.828659	1.73299	3.31457	1.28128	2.07586	0.941185
Sphingolipid signaling pathway	3.99648	2.71806	1.88257	3.7869	2.10444	2.24908	1.55229	2.44619	3.97371	1.92134	2.66311	0.924088
Amphetamine addiction	2.72161	0.702591	1.23242	0.813829	1.06572	1.68621	0.396407	1.0536	3.1456	0.774405	1.35924	0.903538
Human immunodeficiency virus 1 infection	1.89769	0.301094	0.13262	0.493694	1.28514	1.54325	0.262063	0.500629	2.76995	0.432552	0.961868	0.876453
Gastric acid secretion	2.22958	0.542591	0.0632793	0.506142	0.530269	0.877476	0.0915472	0.864426	2.57387	0.507168	0.878635	0.849471
Signaling pathways regulating pluripotency of stem cells	2.51852	0.145509	1.83689	0.476241	1.78566	0.818422	1.15339	2.65916	1.99105	1.36338	1.47482	0.836461
Morphine addiction	1.77825	0.495478	0.082083	0.300302	0.39568	0.778067	0.100756	0.0925234	2.51575	0.317956	0.685685	0.817429
AGE-RAGE signaling pathway in diabetic complications	0.827244	0.231575	0	0.133935	0.949881	0.243853	0.6921	0.447905	2.77955	0.347774	0.665382	0.803933
Autophagy - other	1.811	0.085379	0.0116126	0.180231	0.283046	0.405877	0.0699557	0.0511066	2.22595	0.290195	0.541435	0.794393
Alcoholism	1.94983	0.511245	1.30598	0.603916	0.824375	1.70741	0.334014	0.320929	2.58039	0.417133	1.05552	0.791205
Mitophagy - animal	1.9524	0.580192	0.14077	0.467929	0.699933	0.898186	0.160572	0.18261	2.36478	0.18163	0.7629	0.785143
Colorectal cancer	1.40411	0.134864	0.0313508	0.276519	0.731092	1.17279	0.225657	0.487674	2.50188	0.227045	0.719297	0.774803
Geraniol degradation	1.42827	1.2964	2.70196	3.40218	2.25927	2.106	2.35989	3.06344	1.20234	1.4915	2.13112	0.770468
T cell receptor signaling pathway	1.7632	0.442881	0.415916	0.549012	0.628906	0.417826	0.225954	0.312097	2.56432	0.433911	0.775402	0.763727
Long-term depression	1.42303	0.138814	0	0.219404	0.120043	0.456467	0.0913024	0.0701451	2.2968	0.160957	0.497697	0.756647
Taste transduction	1.7581	0.48267	0.082083	0.200144	0.39568	0.753097	0.0915472	0.903688	2.23417	0.0699393	0.697112	0.749533
ErbB signaling pathway	1.53742	0.116453	0	0.239498	0.215615	0.276802	0.225657	0.771175	2.27929	0.498344	0.616026	0.73424
Mitophagy - yeast	1.83346	0.919722	0.124669	0.901753	0.258883	0.361839	0.515874	0.790845	2.38601	0.316741	0.840979	0.733831
Lipoarabinomannan (LAM) biosynthesis	0.0806657	1.8717	0.18715	0.0217174	1.29013	0.30564	0.945118	0.129224	1.59344	0.0448321	0.646961	0.712469
Adherens junction	1.50583	0.0694286	0.0229154	0.1342	0	0.336511	0.0172964	0	1.90825	0.0554488	0.404989	0.699903
Cortisol synthesis and secretion	1.67282	0.48267	0.0632793	0.163773	0.33572	0.720362	0.0915472	0.0813873	1.95691	0.0699393	0.563841	0.696339
Epstein-Barr virus infection	1.65041	0.170609	0.26533	0.462884	1.31396	1.52582	0.197173	0.739811	2.12768	0.676135	0.912981	0.693403
Insulin secretion	1.90109	0.542591	0.0632793	0.348166	0.457235	0.727791	0.0915472	0.820178	2.05692	0.507168	0.751597	0.690632
Pathogenic Escherichia coli infection	1.52892	0.229029	0.0447813	0.201736	0.572843	0.667965	0.112902	0.299248	2.06879	0.177488	0.590371	0.677856
PD-L1 expression and PD-1 checkpoint pathway in cancer	1.50713	0.0384376	0	0.153692	0.543637	0.333773	0.206179	0	1.91977	0.182427	0.488505	0.67317
Ovarian steroidogenesis	1.51198	0.48267	0.0632793	0.163773	0.33572	0.720362	0.0915472	0.0813873	1.90926	0.0699393	0.542992	0.658136
Cocaine addiction	1.51198	0.48267	0.0632793	0.163773	0.33572	0.720362	0.0915472	0.0813873	1.90926	0.0699393	0.542992	0.658136
B cell receptor signaling pathway	1.1472	0.0727715	0	0.130685	0.543637	0.29605	0.135338	0.0379293	2.03765	0.241557	0.464281	0.649459
Non-small cell lung cancer	1.49075	0.434888	0.999585	0.522412	0.187647	0.267125	0.148672	0.29324	1.90607	0.149362	0.639975	0.619851
Biosynthesis of enediyne antibiotics	1.00254	0.56569	2.00398	0.491832	2.06227	0.831461	1.51916	0.358764	0.664349	1.17306	1.06731	0.613704
Biosynthesis of type II polyketide products	2.14652	0.916949	0.614081	0.265868	0.225188	0.774735	0.101158	0.341831	0.991866	0.49904	0.687724	0.59417
Melanoma	1.10318	0.0821197	0.0137054	0.0758245	0.102378	0.256185	0.0580557	0.0190722	1.75323	0.0157441	0.34795	0.593757
Axon guidance	1.2858	0.0727715	0	0.290235	0.609238	0.343678	0.182355	0.771175	1.87985	0.665027	0.610013	0.588313
Fc gamma R-mediated phagocytosis	1.12001	0.0839387	0.0176601	0.0720966	0.782413	1.16777	0.233666	0.392973	1.71496	0.224493	0.580998	0.583833
Dorso-ventral axis formation	1.16079	0.118731	0	0.0605224	0.0547418	0.200757	0.06581	0.015136	1.54468	0	0.322117	0.553925
Aflatoxin biosynthesis	0.465284	0.514923	1.30641	1.69792	0.368213	0.12017	0.338331	0.336342	0.0505507	0.111272	0.530942	0.542098
Pancreatic cancer	0.980934	0.16903	0.0137054	0.0758245	0.102378	0.388866	0.177277	0.0190722	1.64772	0.0850702	0.365988	0.534684
Phototransduction - fly	1.29845	0.0483327	0.0229154	0.34877	0.186271	0.224997	0.0172964	0.777494	1.39973	0.423471	0.474773	0.51479
Synaptic vesicle cycle	1.16415	0.114407	0.108502	0.154716	0.12838	0.519724	0.213758	0.0972281	1.51779	0.0897719	0.410843	0.513119
TGF-beta signaling pathway	0.894473	0.0902641	0.0523981	0.143268	0.0313553	0.546451	0.119222	0.0549229	1.58882	0.160957	0.368214	0.510205
C-type lectin receptor signaling pathway	1.21312	0.0210958	0	0.269235	0.616671	0.303674	0.0869579	0.0442476	1.39691	0.166683	0.411859	0.506565
Toluene degradation	0.651988	0.456802	0.571186	1.0756	0.376398	1.96524	0.414512	0.953647	0.689401	0.28051	0.743529	0.49751
Fluorobenzoate degradation	0.630635	0.456802	0.471264	1.0756	0.310848	1.69545	0.311001	0.953647	0.312426	0.226036	0.644371	0.466581
Fc epsilon RI signaling pathway	1.34433	0.391206	0.415916	0.47885	0.187647	0.241571	0.148672	0.274168	1.35956	0.136905	0.497882	0.464478
Chronic myeloid leukemia	0.862177	0.0855318	0.0137054	0.0893	0.126427	0.175291	0.0580557	0.0190722	1.33282	0	0.276238	0.450013
Ethylbenzene degradation	0.442783	0.544524	0.58673	0.678755	1.05269	1.50716	0.0506642	0.705085	0.145967	0.166768	0.588113	0.443131
Acute myeloid leukemia	0.93813	0.0647778	0	0.0605224	0.102378	0.149737	0.177277	0	1.22458	0	0.27174	0.436329
SNARE interactions in vesicular transport	0.444763	0.0398477	0	0.0262418	0	0	0	0	1.35741	0	0.186827	0.433798
Leukocyte transendothelial migration	0.944876	0.0483327	0.0229154	0.0312437	0.165138	0.272925	0.0172964	0	1.06107	0	0.25638	0.403768
Arrhythmogenic right ventricular cardiomyopathy	0.966665	0.186267	0.0229154	0.123292	0	0.0753119	0.0172964	0.30633	1.07187	0	0.276995	0.403639
Leishmaniasis	0.801247	0.0321102	0	0.0699003	0.0262819	0.174165	0.0454975	0.00815374	1.14023	0.0554488	0.235303	0.398691
Aldosterone-regulated sodium reabsorption	1.18247	0.451127	0.415916	0.509502	0.157779	0.290109	0.148672	0.28607	1.14126	0.150663	0.473356	0.384682
Viral myocarditis	0.903515	0.0667428	0.0867821	0.227815	0.623489	0.777282	0.0172964	0.508529	1.05042	0.188968	0.445084	0.378612
Natural killer cell mediated cytotoxicity	0.758109	0.0647778	0	0.111259	0.496001	0.168985	0.0869579	0	1.10125	0.166683	0.295402	0.371385
Toll and Imd signaling pathway	0.665456	0.176491	0.37215	0.282124	1.23515	0.821189	0.334031	0.365827	1.10228	0.34721	0.570192	0.368455
RIG-I-like receptor signaling pathway	0.723764	1.29499	0.103636	0.577017	0.375685	0.162023	0.424948	0.228867	0.76811	0.547696	0.520674	0.35337
Circadian rhythm - fly	0.428504	0.0516756	0	0.0407181	0	0.127065	0.0483798	0.0379293	1.09656	0.0748734	0.190571	0.342013
p53 signaling pathway	0.7302	0.0825916	0.192048	0.627092	0.665208	0.826977	0.0862267	0.46199	1.05425	0.183107	0.490969	0.341869
Bladder cancer	0.68314	0.0647778	0	0.0758245	0.0547418	0.160295	0.0580557	0.0190722	0.983345	0	0.209925	0.339171
VEGF signaling pathway	0.77995	0.0210958	0	0.111259	0.543637	0.153989	0.0869579	0	0.906297	0.166683	0.276987	0.33828
Small cell lung cancer	0.584893	0.0357519	0.601314	0.211873	0.658002	0.852531	0	0.468817	0.972786	0.193567	0.457953	0.335986
Fat digestion and absorption	0.53733	0.244712	0.119357	0.564842	0.658242	0.422736	0.302838	0.440298	1.32808	0.345489	0.496392	0.333093
Basal cell carcinoma	0.389429	0.0516756	0.0137054	0.0194258	0	0.127065	0.0483798	0.0379293	1.06664	0.0748734	0.182913	0.330585
Fanconi anemia pathway	1.22577	0.502285	0.313841	0.626541	0.755683	0.240637	0.478218	0.217418	0.796564	0.772828	0.592979	0.310255
Thyroid cancer	0.632131	0.0647778	0.0137054	0.0605224	0.0547418	0.134741	0.0580557	0	0.879343	0	0.189802	0.306441
Toll-like receptor signaling pathway	0.546029	0.0210958	0	0.0605224	0.0476359	0.115552	0	0	0.81505	0.0811004	0.168699	0.279716
TNF signaling pathway	0.546029	0.0210958	0	0.0605224	0.0476359	0.115552	0	0	0.81505	0.0811004	0.168699	0.279716
Cytosolic DNA-sensing pathway	0.819142	0.0256898	0.14816	0.103158	0	0.0199834	0	0.572167	0.274803	0.141968	0.210507	0.275794
Apoptosis - multiple species	0.059978	0.0184101	0.0176454	0.196571	0.610366	0.69921	0	0.453724	0.0244893	0.152171	0.223257	0.265731
Betalain biosynthesis	0.141775	0.0329622	0.0326741	0.0682487	0.0364275	0.817335	0	0.0504726	0.165033	0	0.134493	0.24612
Collecting duct acid secretion	0.693959	0.076603	0.108502	0.0968269	0.12838	0.195379	0.204011	0.0784594	0.594643	0.0785537	0.225532	0.226606
Th1 and Th2 cell differentiation	0.416077	0.0210958	0	0.111259	0.441259	0.104859	0.0289022	0	0.620782	0.166683	0.191092	0.221228
Circadian rhythm - plant	0.4438	0.0182601	0	0.0424336	0	0.0838925	0	0	0.460606	0	0.104899	0.185067
NF-kappa B signaling pathway	0.341174	0	0	0.0424336	0	0.113834	0	0	0.430721	0.0811004	0.100926	0.156842
Vitamin digestion and absorption	0.356855	0.0204697	0.0196194	0.0286732	0	0.0582993	0.0045823	0	0.387488	0.0263072	0.0902294	0.149747
Phototransduction	0.291429	0	0	0.157976	0.0730339	0.149685	0	0.0442476	0.442962	0	0.115933	0.14959
Cardiac muscle contraction	0.202078	0.197855	0	0.197202	0.00827758	0.00742908	0	0.311874	0.215104	0.013758	0.115358	0.120021
JAK-STAT signaling pathway	0.196582	0	0	0	0.0476359	0.014996	0	0	0.285215	0	0.0544429	0.101569
Notch signaling pathway	0.0207885	0.020754	0	0.0134755	0.0240492	0	0	0	0.303506	0	0.0382574	0.0937507
Transcriptional misregulation in cancer	0.113352	0.020754	0.138252	0.0541771	0.158856	0.185427	0	0	0.170379	0.270163	0.111136	0.0903399
Monoterpenoid biosynthesis	0.118999	0	0	0	0	0	0.0180932	0	0.262503	0	0.0399595	0.0865565
Plant hormone signal transduction	0	0	0	0	0	0	0	0	0.0692732	0	0.00692732	0.0219061
Furfural degradation	0	0	0.0384487	0	0.0221661	0.019894	0	0	0	0	0.00805089	0.0138132
Mucin type O-glycan biosynthesis	0	0	0	0	0	0	0	0	0.023453	0	0.0023453	0.00741649

## Sheet: Table S8
Table S9. CAZymes identified in the rumen and cecum microbiome of experimental cattle
Rumen
#CAZy_category	Category description	0_rumen-2a	1011_rumen-2a	1127_rumen-2a	1501_rumen-2a	1506_rumen-2a	1507_rumen-1a	1576_rumen-2a	1602_rumen-2a	738_rumen-1a	884_rumen-2a	911_rumen-2a	981_rumen-2a	X1009_rumen-2a	X1014_rumen-2a	Mean
GH	Glycoside Hydrolases	27910.2	26599.2	26448.9	26459	23885.5	21496.4	26073	26793.5	24211.6	25303.4	26323.7	25745.5	26094.6	25589.9	25638.2
GT	Glycosyl Transferases	14810.8	13620.1	13736.6	13722.1	12251.6	13173	13595.7	13841.1	14594.5	12643.9	13068.2	13314.3	13420.8	13225.5	13501.3
CE	Carbohydrate Esterases	9559.13	10395.3	10593.6	10176.9	9126.73	11476.7	9768.31	10340.4	8502.85	10979.6	10910.4	10434.7	9968.76	9899.81	10152.4
CBM	Carbohydrate Binding Modules	6643.52	6919.46	7182.7	6772.62	6571.5	5720.6	6784.73	7223.67	5296.61	7320.57	7600.36	7076.81	6606.47	6761.86	6748.68
AA	Auxiliary Activities	2743.44	3207.74	3156.32	3112.18	3074.07	3070.1	3032.71	3205.25	3047.19	3448.81	3309.02	3163.14	3105.52	3100.07	3126.83
PL	Polysaccharide Lyases	2033.04	1836.47	1942.83	1995.06	1733.39	1132.25	2088.64	2007.77	1358.96	1968.45	2018.15	1689.69	1878.78	1858.24	1824.41
Cecum
#CAZy_category	Category_desc	1011-2_cecum-1a	1127-2_cecum-1a	1137-2_cecum-1a	1576-2_cecum-1a	27-2_cecum-1a	738-2_cecum-2a	884-2_cecum-1a	911-2_cecum-1a	981-2_cecum-1a	X1007-2_cecum-2a	Mean
CBM	Carbohydrate Binding Modules	16846.9	14288.6	15773.6	17985.1	17504.3	16854.5	17319.4	17991.9	15442.8	17717.9	16772.5
AA	Auxiliary Activities	10215.7	10823.5	10240.7	10148.1	10007.1	10125.4	11625.3	9915.54	11174.1	10075.8	10435.1
CE	Carbohydrate Esterases	8135.27	6482.78	7064.12	8082.12	7608.53	7200.75	7668.35	8294.87	6734.57	7449.87	7472.12
GT	Glycosyl Transferases	5606.46	5327.36	5451.55	5439.15	5197	4821.36	5797.85	5309.17	5029.22	5303.35	5328.25
GH	Glycoside Hydrolases	2363.59	2255.83	2253.75	2267.15	2399.27	2239.46	2192.32	2393.36	2206.34	2297.44	2286.85
PL	Polysaccharide Lyases	762.011	543.369	681.955	902.248	887.294	733.415	962.112	874.615	672.869	853.547	787.344
Note: abundance (FPKM)

## Sheet:  Table S9
Table S10. Microbial species showing different abundances in the Niacin and control groups at the threshold of LDA>=2 and P < 0.05 by LefSe analysis
Microbial Species	Group	LDA value	P value
Selenomonas_ruminanti	Niacin	4.68208	0.0253473
Butyrivibrio_fibrisolvens	Niacin	4.17626	0.0180865
Ligilactobacillus_ruminis	Niacin	3.55359	0.0180865
Succinivibrio_dextrinosolvens	Niacin	3.23984	0.0350057
Anaerovibrio_lipolyticus	Niacin	2.72577	0.0127163
Roseburia_intestinalis	Niacin	2.72547	0.00404098
Succinivibrio_sp_	Niacin	2.70566	0.0253473
Lachnobacterium_bovis	Niacin	2.67327	0.0180865
Arundo_donax	Niacin	2.44371	0.0180865
Mitsuokella_multacida	Niacin	2.28619	0.00880862
Lachnospiraceae_bacterium_C7	Niacin	2.07396	0.00880862
Prevotella_ruminicola	control	4.61097	0.0476454
Ruminococcus_sp_	control	3.60922	0.0350057
uncultured_bacterium	control	3.56938	0.0476454
bacterium_P201	control	3.44301	0.00404098
Alloprevotella_sp__E39	control	3.20025	0.0127163
Ruminococcus_albus	control	3.1622	0.0350057
Prevotella_sp__tc2_28	control	2.88225	0.0180865
Trichomonas_vaginalis	control	2.81875	0.0478733
Lachnospiraceae_bacterium_5_1_57FAA	control	2.75747	0.0250462
Schaedlerella_arabinosiphila	control	2.55305	0.0333467
Escherichia_coli	control	2.54189	0.0350057
bacterium_F083	control	2.45863	0.00880862
Fibrobacter_sp__UWCM	control	2.36792	0.0108264
Hallerella_succinigenes	control	2.28778	0.0180865
Butyrivibrio_sp__YAB3001	control	2.28613	0.0250462
Xenorhabdus_bovienii	control	2.25581	0.00404098
Fibrobacter_intestinalis	control	2.15527	0.0117535
Phocaeicola_vulgatus	control	2.0546	0.0350057
